# Supplementary material for: Hatchlings of Tyrannosaurus rex and the Evolution of Dinosaur Reproductive Strategies
Source: Biology (Basel). 2026 Jul 7;15(13):1090. doi: 10.3390/biology15131090 (PMC13359715; doi:10.3390/biology15131090)
Supplement: Supplementary file 1 [file biology-15-01090-s001.zip]

Archive with 3 entries (3 files):
- Supplementary Materials Data S1.xlsx
- Supplementary Materials Data S2.xlsx
- Supporting Information File S1.pdf
