# Supplementary material for: Hatchlings of Tyrannosaurus rex and the Evolution of Dinosaur Reproductive Strategies
Source: Biology (Basel). 2026 Jul 7;15(13):1090. doi: 10.3390/biology15131090 (PMC13359715; doi:10.3390/biology15131090)
Supplement: Supplementary file 1 [file biology-15-01090-s001.zip › Supplementary Materials Data S1.xlsx]

## Sheet: Sheet1
Species	Sex	Specimen	Mass, grams	Mass source	MT III width	MT III height
Laterallus exilis		YPM 105341	33.55	HABM	1.49	1.89
Actitis macularius	M	YPM 111557	39.9	specimen	1.18	1.65
Excalafactoria chinensis	F	YPM 8326	41	HABM	1.22	1.65
Tringa glareola	F	YPM 111526	73	HABM	1.39	1.93
Coturnix delegorguei	M	YPM 107275	76	HABM	1.76	2.09
Tringa flavipes	M	YPM 111541	81	specimen	1.52	2
Gallignago delicata	F	YPM 111627	86.2	specimen	1.78	2.66
Ixobrychus exilis		YPM 110376	86.3	HABM	1.18	1.22
Turnix varia		YPM 102490	91.8	HABM	1.8	2.11
Charadrius vociferus	M?	YPM 108397	92.1	HABM	1.85	2.28
Limnodromus griseus		YPM 111633	102	specimen	1.55	1.97
Pluvialis dominica	F	YPM 11356	154	HABM	2.01	2.27
Arenaria melanocephala	F	YPM 111580	154	specimen	1.81	2.23
Callipepla californica		YPM 103887	174	HABM	2.28	3.2
Colinus virginianus	F	YPM 109064	178	HABM	2.4	2.99
Pluvialis apricaria	F	YPM 111346	214	HABM	2.36	2.65
Crypturellus soui		YPM 142139	217	HABM	2.67	3.18
Nothura darwinii	M	YPM 104445	245.5	HABM	2.41	2.86
Pluvialis squatirola	F	YPM 111360	250	HABM	2.46	2.67
Nothura maculosa		YPM 102483	258.25	HABM	2.92	3.09
Nothoprocta pentlandii		YPM 148849	266	HABM	3.39	3.87
Francolinus pictus		YPM 102489	291	HABM	3.17	3.73
Gallinula chloropus	?	YPM 102591	305	HABM	3.28	4.55
Recurvirostra americana	M	YPM 111272	308	specimen	3.18	4.21
Ixobrychus flavicollis	M	YPM 104774	321	HABM	2.52	4.88
Egretta thula	F	YPM 109827	371	HABM	2.52	4.61
Numenius phaeopus	M	YPM 111471	379.5	HABM	2.77	3.36
Burhinus capensis		YPM 111285	423	HABM	3.37	4.29
Numenus americanus	M	YPM 111480	482	specimen	3.34	4.05
Lagopus lagopus	M	YPM 140401	515	specimen	3.44	4.57
Haematopus ostralegus		YPM 102127	526	HABM	3.9	4.32
Alectoris graeca	F	YPM 105275	530	HABM	3.49	4.94
Haematopus finschi	F	YPM 11074	554	HABM	3.91	4.4
Crypturellus noctivagus		YPM 102517	562	HABM	3.16	3.65
Crypturellus undulatus	F	YPM 109106	567	HABM	3.27	3.9
Plegadis falcinellus		YPM 107587	633.75	HABM	3.81	5.5
Burhinus grallarius		YPM 102096	648.5	HABM	3.92	5.66
Eudromia elegans		YPM 148831	703.5	HABM	3.91	4.75
Botaurus lentiginosus	F	YPM 110958	706	HABM	2.98	2.85
Chionis alba	M?	YPM 102573	719	HABM	3.85	4.81
Fulica americana	M	YPM 101996	724	HABM	3.5	5.39
Numenius arquata		YPM 111467	805.5	HABM	3.78	4.65
Nycticorax nycticorax	F	YPM 110974	810	HABM	3.26	5.88
Tigrisoma lineatum	F	YPM 109808	813	HABM	2.92	6.03
Ardea alba	M	YPM 102532	873.5	HABM	3.87	7.37
Eudocimus albus		YPM 103257	900	HABM	4.8	6.69
Gallirallus australis	M	YPM 110844	1034	HABM	5.87	7.38
Gallirallus australis	M	YPM 110790	1034	HABM	4.98	6.88
Anas platyrhynchos	M	YPM 109894	1082	HABM	4.48	6.56
Apteryx owenii		YPM 102515	1243	HABM	5.43	7.15
Branta bernicla		YPM 111009	1268	HABM	5.58	7.87
Numida meleagris	F	YPM 105526	1299	HABM	6.5	7.08
Botaurus poiciloptilus	M	YPM 110759	1353	HABM	4.57	8.5
Afropavo congensis	M	YPM 105524	1418	HABM	5.71	6.85
Platalea ajaja		YPM 102558	1490	HABM	5.84	7.92
Penelope purpurascens		YPM 102069	2060	HABM	4.92	7.18
Oreophasis derbianus		YPM 84802	2076	HABM	5.74	7.62
Ardea herodias	F	YPM 103487	2295	HABM	5.01	9.61
Apteryx australis		YPM 13486	2330	HABM	9.11	10.31
Apteryx australis		YPM 103006	2330	HABM	7.5	8.87
Alectura lathami	?	YPM 102072	2340	HABM	6.75	7.33
Anthropoides virgo		YPM 111249	2417	HABM	6.84	8.37
Ciconia nigra		YPM 102973	2926	HABM	6.8	9.6
Anhima cornuta	F	YPM 109923	3150	HABM	7.63	12.5
Grus canadensis		YPM 102100	3166	HABM	8.71	10.5
Ardea cocoi	F	YPM 109810	3200	HABM	4.75	9.51
Branta canadensis		YPM 111203	3504.5	HABM	8.05	11.48
Ardea goliath	F	YPM 106132	4468	HABM	7.01	6.89
Ardeotis kori	F	YPM 142264	5620	HABM	10.03	11.29
Grus americana	M	YPM 102829	5826	HABM	10.9	12.3
Ephippiorhynchus senegalensis		YPM 102554	6162.5	HABM	8.16	10.77
Cygnus columbianus	M	YPM 102611	6750	HABM	10.18	14.59
Melagris gallipavo	M	YPM 84681	7800	HABM	7.69	9.18
Cygnus buccinator	F	YPM 140398	10300	HABM	12.45	19.43
Cygnus olor		YPM 112390	10735	HABM	10.47	16.33
Rhea americana		YPM 564	23000	HABM	17.63	20.14
Rhea americana	F	YPM 148246	23000	HABM	18.2	20.99
Rhea americana		YPM 14047	23000	HABM	19.31	20.47
Rhea americana		YPM 11524	23000	HABM	19.94	19.55
Dromaeus novaehollandae	F	YPM 139718	36900	HABM	28.6	27.47
Dromaeus novaehollandae	F	YPM 139717	36900	HABM	25.76	26.44
Casuarius casuarius		YPM 13894	44000	HABM	24.86	28.71
Struthio camelus		YPM 560	111000	HABM	38.3	43.49
Struthio camelus		YPM 102521	111000	HABM	38.84	47.45
Struthio camelus		YPM 561	111000	HABM	34.58	43.48
Struthio camelus		YPM 102861	111000	HABM	32.13	38.42
