# Supplementary material for: Hatchlings of Tyrannosaurus rex and the Evolution of Dinosaur Reproductive Strategies
Source: Biology (Basel). 2026 Jul 7;15(13):1090. doi: 10.3390/biology15131090 (PMC13359715; doi:10.3390/biology15131090)
Supplement: Supplementary file 1 [file biology-15-01090-s001.zip › Supplementary Materials Data S2.xlsx]

## Sheet: Egg Data
Class	Order	Family	Species	Mass, g	Log10 Mass	Egg mass, g	Clutch size	Clutch mass, g	Log10 clutch mass		Mass, kg	Mass Reference	Egg Size Reference			Clutch Size Reference	Clutch size Reference
			Mesozoic Taxa
Plesiosauria			Polycotylus latipinnis	837890		53625	1	62000	4.79239		837.89	Mass estimated by isometric scaling of 3 m Cryptocleidus (Henderson, 2006) to 4.7 m Polycotylus (O' Keefe and Chiappe, 2011). Although the head is larger in Polycotylus the head+neck/body ratio is similar suggesting the first is an appropriate model for the second.	53625	Neonate assumed to be 40% linear dimensions of adult Polycotylus (O' Keefe and Chiappe, 2011)
Pterosauria			Pterodaustro guinazui	870		19.3					0.87	Witton, 2008	19.3	Stein et al. 2019
Pterosauria			Hamipterus tianshanensis	12663.1	4.10254	40.1363					12.6631	Wingspan estimate from Wang et al., 2014 & body mass regression from Witton, 2008	40.1363	Wang et al., 2014
Pterosauria			Darwinopterus modularis	165	2.21748	6.1376					0.165	Lu et al. 2011	6.1376	Lu et al. 2011
Dinosauria			Mussaurus patagonicus	1300000	6.11394	660					1300	Paul 2016	660	Stein et al. 2019
Dinosauria			Lufengosaurus hueni	1700000	6.23045	500					1700	Paul 2016	500	Stein et al. 2019
Dinosauria			"Troodon formosus"	50000	4.69897	346.91	24	8325.84	4.69897		50	Varricchio et al., 2013	346.91	Varricchio et al., 2013		24	Varicchio et al. , 1997
Dinosauria			Citipati osmolskae	124000	5.09342	425.88	22	9369.36	4.69897		124	Benson et al. 2014	425.88	Norell et al. 1995		22	Norell et al. 1995
Dinosauria			Citipati osmolskae	169586	5.22939	441.524	14	6181.34	4.69897		169.586	Isometric scaling using mass from Benson et al. 2014 + dimensions of Norell et al. 2018 (111% dimensions of other nesting specimen)	441.524	Norell et al. 2018		14	Norell et al. 2018
Dinosauria			Nemegtomaia	40000	4.60206	254.1					40	Paul 2016	254.1	Fanti et al. 2012
Dinosauria			Deinonychus antirrhopus	96700	4.98543	354.735					96.7	Benson et al. 2014	354.735	Grillet-Tinner and Makovicky, 2006; Norell et al. 2018 (length:width ratio to estimate longer diameter)
Dinosauria			Protoceratops andrewsi	180000	5.25527	194	15	2910	3.46389		180	Lee 2017	194	Lee 2017		15	Fastovsky et al 2011
Dinosauria			Lourinhanosaurus	238000	5.37658	643.261	100	64326.1	4.80839		238	Benson et al. 2014	643.261	Ribiero et al., 2014		100	Antunes and Mateus, 2003
Dinosauria			Massospondylus	487000	5.68753	193.14	34	6566.76	3.81735		487	Benson et al. 2014	193.14	Reisz et al., 2012	NOTE: density??	34	Reisz et al., 2012
Dinosauria			Giant Caenagnathid	1997000	6.30038	5596.34	19	106330	5.02666		1997	Benson et al. 2014 mass for Gigantoraptor	5596.34	Huh et al. 2014		19	Huh et al. 2014
Dinosauria			Hypacrosaurus stebingeri	4000000	6.60206	4480	22	98560	4.9937		4000	Wosic et al. 2020	4480	Horner 1999		22	Horner 1999
Dinosauria			Maiasaura peeblesorum	3656000	6.56301	967.68	16	15482.9	4.18985		3656	Benson et al. 2014	967.68	Horner 1999		16	Horner 1999
Dinosauria			Hypselosaurus priscus	8500000	6.92942	2045	20	40900	4.61172		8500	Peczsis, 1995	2045	Deeming, 2006		20	Cousin et al. 1990
Dinosauria			Tyrannosaurus rex	7000000	6.8451	3561					7000	Hutchinson, 2011	3561	This paper
Dinosauria			Gorgosaurus libratus	2487000	6.39568	3459					2487	Benson et al. 2014	3459	This paper
													Notes: given the rarity of associated nests and adults, or even of eggs that can be reliably assigned to taxa, in two cases we have created composites. The giant caenagnathid nests described by Huh et al. (2014) are assumed to come from a giant caenagnathid similar to Gigantoraptor and so the body mass estimate for Gigantoraptor is used; eggs referred to Hypselosaurus are likely to belong to a re…
			Recent Taxa
										Reference
Reptilia	Testudines	Emydidae	Glyptemys muhlenbergii	132.1	2.1209	4.64	3	13.92	1.14364	Myrvold et al. 2015
Reptilia	Testudines	Kinosternidae	Sternotherus odoratus	137.9	2.13956	3.35	3.025	10.1337	1.00577	Myrvold et al. 2015
Reptilia	Testudines	Kinosternidae	Kinosternon baurii	143	2.15534	4.45	2.55	11.3475	1.0549	Myrvold et al. 2015
Reptilia	Testudines	Kinosternidae	Sternotherus depressus	144	2.15836	5.27	2.73	14.3871	1.15797	Myrvold et al. 2015
Reptilia	Testudines	Kinosternidae	Kinosternon alamosae	145	2.16137	3.66	4	14.64	1.16554	Myrvold et al. 2015
Reptilia	Testudines	Testudinidae	Homopus signatus	151.4	2.18013	11.34	1	11.34	1.05461	Myrvold et al. 2015
Reptilia	Testudines	Kinosternidae	Sternotherus minor	154.5	2.18893	5.235	3	15.705	1.19604	Myrvold et al. 2015
Reptilia	Testudines	Kinosternidae	Kinosternon subrubrum	154.7	2.18949	4.09	3	12.27	1.08884	Myrvold et al. 2015
Reptilia	Testudines	Emydidae	Clemmys guttata	165.4	2.21854	6.6	4.29	28.314	1.452	Myrvold et al. 2015
Reptilia	Testudines	Testudinidae	Homopus boulengeri	177.1	2.24822	10.895	1	10.895	1.03723	Myrvold et al. 2015
Reptilia	Testudines	Geoemydidae	Geoemyda japonica	196	2.29226	6.15	1	6.15	0.788875	Myrvold et al. 2015
Reptilia	Testudines	Geoemydidae	Geoemyda spengleri	196	2.29226	6.15	1	6.15	0.788875	Myrvold et al. 2015
Reptilia	Testudines	Kinosternidae	Claudius angustatus	200	2.30103	3.5	4	14	1.14613	Myrvold et al. 2015
Reptilia	Testudines	Kinosternidae	Cryptochelys angustipons	201	2.3032	11.94	1.5	17.91	1.2531	Myrvold et al. 2015
Reptilia	Testudines	Kinosternidae	Kinosternon hirtipes	202.6	2.30664	4.82	3.5	16.87	1.22712	Myrvold et al. 2015
Reptilia	Testudines	Kinosternidae	Cryptochelys creaseri	207	2.31597	8.9	1	8.9	0.94939	Myrvold et al. 2015
Reptilia	Testudines	Testudinidae	Homopus areolatus	229.4	2.36059	8.97	2.87778	25.8137	1.41185	Myrvold et al. 2015
Reptilia	Testudines	Geoemydidae	Vijayachelys silvatica	230	2.36173	15.25	2	30.5	1.4843	Myrvold et al. 2015
Reptilia	Testudines	Kinosternidae	Sternotherus carinatus	248	2.39445	5.78	4.2	24.276	1.38518	Myrvold et al. 2015
Reptilia	Testudines	Emydidae	Terrapene coahuila	259.8	2.41464	5.68	3.8	21.584	1.33413	Myrvold et al. 2015
Reptilia	Testudines	Kinosternidae	Cryptochelys acuta	266	2.42488	6.265	3	18.795	1.27404	Myrvold et al. 2015
Reptilia	Testudines	Kinosternidae	Kinosternon scorpioides	266	2.42488	6.265	3	18.795	1.27404	Myrvold et al. 2015
Reptilia	Testudines	Emydidae	Actinemys marmorata	282	2.45025	8.26	4	33.04	1.51904	Myrvold et al. 2015
Reptilia	Testudines	Testudinidae	Pyxis arachnoides	301.2	2.47885	13.46	1	13.46	1.12905	Myrvold et al. 2015
Reptilia	Testudines	Testudinidae	Psammobates oculiferus	317.9	2.50229	16.43	1	16.43	1.21564	Myrvold et al. 2015
Reptilia	Testudines	Geoemydidae	Mauremys mutica	319.5	2.50447	94.3	1.5	141.45	2.1506	Myrvold et al. 2015
Reptilia	Testudines	Chelidae	Pseudemydura umbrina	324.1	2.51068	8.6	4.5	38.7	1.58771	Myrvold et al. 2015
Reptilia	Testudines	Chelidae	Platemys platycephala	325	2.51188	27	1	27	1.43136	Myrvold et al. 2015
Reptilia	Testudines	Kinosternidae	Kinosternon sonoriense	326	2.51322	5.22	4.925	25.7085	1.41008	Myrvold et al. 2015
Reptilia	Testudines	Kinosternidae	Kinosternon arizonense	331.15	2.52002	4.84	4.7	22.748	1.35694	Myrvold et al. 2015
Reptilia	Testudines	Kinosternidae	Kinosternon durangoense	331.15	2.52002	4.84	4.78	23.1352	1.36427	Myrvold et al. 2015
Reptilia	Testudines	Kinosternidae	Kinosternon flavescens	331.15	2.52002	4.84	4.78	23.1352	1.36427	Myrvold et al. 2015
Reptilia	Testudines	Chelidae	Acanthochelys pallidipectoris	369.2	2.56726	10.3413	3.5	36.1945	1.55864	Myrvold et al. 2015
Reptilia	Testudines	Emydidae	Chrysemys dorsalis	371.8	2.57031	5.295	6	31.77	1.50202	Myrvold et al. 2015
Reptilia	Testudines	Emydidae	Chrysemys picta	371.8	2.57031	5.295	6	31.77	1.50202	Myrvold et al. 2015
Reptilia	Testudines	Emydidae	Terrapene carolina	372	2.57054	9.91	4	39.64	1.59813	Myrvold et al. 2015
Reptilia	Testudines	Emydidae	Terrapene nelsoni	372	2.57054	18.46	2.7	49.842	1.6976	Myrvold et al. 2015
Reptilia	Testudines	Kinosternidae	Cryptochelys leucostomum	373	2.57171	9.12	1	9.12	0.959995	Myrvold et al. 2015
Reptilia	Testudines	Geoemydidae	Cuora mccordi	375	2.57403	13.5	1.5	20.25	1.30643	Myrvold et al. 2015
Reptilia	Testudines	Testudinidae	Malacochersus tornieri	391.25	2.59245	18.88	1	18.88	1.276	Myrvold et al. 2015
Reptilia	Testudines	Testudinidae	Homopus femoralis	393	2.59439	9.995	2	19.99	1.30081	Myrvold et al. 2015
Reptilia	Testudines	Emydidae	Terrapene ornata	394.5	2.59605	10.295	4	41.18	1.61469	Myrvold et al. 2015
Reptilia	Testudines	Emydidae	Graptemys nigrinoda	415.7	2.61878	10.6	5.75	60.95	1.78497	Myrvold et al. 2015
Reptilia	Testudines	Testudinidae	Psammobates tentorius	423	2.62634	10.605	1.37692	14.6023	1.16442	Myrvold et al. 2015
Reptilia	Testudines	Testudinidae	Testudo kleinmanni	440	2.64345	11.2	1.66667	18.6667	1.27107	Myrvold et al. 2015
Reptilia	Testudines	Testudinidae	Psammobates geometricus	443.75	2.64714	10.26	3.5	35.91	1.55522	Myrvold et al. 2015
Reptilia	Testudines	Kinosternidae	Kinosternon integrum	474.4	2.67614	6.64	5	33.2	1.52114	Myrvold et al. 2015
Reptilia	Testudines	Kinosternidae	Cryptochelys herrerai	486	2.68664	6.95	2	13.9	1.14301	Myrvold et al. 2015
Reptilia	Testudines	Geoemydidae	Mauremys japonica	494.2	2.6939	12.7	6	76.2	1.88195	Myrvold et al. 2015
Reptilia	Testudines	Kinosternidae	Cryptochelys dunni	496	2.69548	15.9	2	31.8	1.50243	Myrvold et al. 2015
Reptilia	Testudines	Geoemydidae	Cuora bourreti	499	2.6981	13.8	2	27.6	1.44091	Myrvold et al. 2015
Reptilia	Testudines	Geoemydidae	Cuora evelynae	499	2.6981	13.8	2	27.6	1.44091	Myrvold et al. 2015
Reptilia	Testudines	Geoemydidae	Cuora flavomarginata	499	2.6981	13.8	2	27.6	1.44091	Myrvold et al. 2015
Reptilia	Testudines	Testudinidae	Pyxis planicauda	573	2.75815	17.75	1.16571	20.6914	1.31579	Myrvold et al. 2015
Reptilia	Testudines	Geoemydidae	Mauremys leprosa	608	2.7839	8.33	8.9	74.137	1.87004	Myrvold et al. 2015
Reptilia	Testudines	Emydidae	Trachemys decussata	630.1	2.79941	13.3	5	66.5	1.82282	Myrvold et al. 2015
Reptilia	Testudines	Testudinidae	Kinixys spekii	640	2.80618		3.5	0		Myrvold et al. 2015
Reptilia	Testudines	Chelidae	Mesoclemmys gibba	706.8	2.8493	25.88	3	77.64	1.89009	Myrvold et al. 2015
Reptilia	Testudines	Testudinidae	Chersina angulata	715	2.85431	27.75	1	27.75	1.44326	Myrvold et al. 2015
Reptilia	Testudines	Geoemydidae	Rhinoclemmys areolata	731.5	2.86421	39.55	1.5	59.325	1.77324	Myrvold et al. 2015
Reptilia	Testudines	Geoemydidae	Melanochelys trijuga	760	2.88081	48.7	4.5	219.15	2.34074	Myrvold et al. 2015
Reptilia	Testudines	Chelidae	Mesoclemmys dahli	777	2.89042	15.16	4	60.64	1.78276	Myrvold et al. 2015
Reptilia	Testudines	Pelomedusidae	Pelusios castanoides	800	2.90309	10.85	18	195.3	2.2907	Myrvold et al. 2015
Reptilia	Testudines	Emydidae	Malaclemys terrapin	803	2.90472	8.36	8.5	71.06	1.85163	Myrvold et al. 2015
Reptilia	Testudines	Trionychidae	Apalone mutica	819	2.91328	7.06	12.2	86.132	1.93516	Myrvold et al. 2015
Reptilia	Testudines	Emydidae	Terrapene mexicana	855.5	2.93222	9.91	4	39.64	1.59813	Myrvold et al. 2015
Reptilia	Testudines	Geoemydidae	Mauremys reevesii	858	2.93349	13	4	52	1.716	Myrvold et al. 2015
Reptilia	Testudines	Kinosternidae	Staurotypus salvinii	900	2.95424	10.57	5.36	56.6552	1.75324	Myrvold et al. 2015
Reptilia	Testudines	Pelomedusidae	Pelusios rhodesianus	900	2.95424	11.15	12.5	139.375	2.14418	Myrvold et al. 2015
Reptilia	Testudines	Emydidae	Deirochelys reticularia	910.5	2.95928	9.88	8.5	83.98	1.92418	Myrvold et al. 2015
Reptilia	Testudines	Emydidae	Graptemys flavimaculata	918.15	2.96291	10.18	6	61.08	1.7859	Myrvold et al. 2015
Reptilia	Testudines	Emydidae	Graptemys oculifera	918.15	2.96291	10.18	7.5	76.35	1.88281	Myrvold et al. 2015
Reptilia	Testudines	Geoemydidae	Pangshura smithii	919	2.96332	12.41	6.7	83.147	1.91985	Myrvold et al. 2015
Reptilia	Testudines	Geoemydidae	Siebenrockiella crassicollis	940	2.97313	19.2	1.3	24.96	1.39724	Myrvold et al. 2015
Reptilia	Testudines	Geoemydidae	Rhinoclemmys funerea	946	2.97589	15	3.1	46.5	1.66745	Myrvold et al. 2015
Reptilia	Testudines	Geoemydidae	Heosemys spinosa	950	2.97772	29.7	1	29.7	1.47276	Myrvold et al. 2015
Reptilia	Testudines	Emydidae	Glyptemys insculpta	968.2	2.98597	13.49	8	107.92	2.0331	Myrvold et al. 2015
Reptilia	Testudines	Geoemydidae	Cuora amboinensis	1000	3	19.5	1	19.5	1.29003	Myrvold et al. 2015
Reptilia	Testudines	Chelidae	Chelodina canni	1006	3.0026	7.95	11.95	95.0025	1.97774	Myrvold et al. 2015
Reptilia	Testudines	Chelidae	Chelodina novaeguineae	1006	3.0026	7.95	11.95	95.0025	1.97774	Myrvold et al. 2015
Reptilia	Testudines	Chelidae	Chelodina reimanni	1006	3.0026	7.95	11.95	95.0025	1.97774	Myrvold et al. 2015
Reptilia	Testudines	Testudinidae	Testudo horsfieldii	1018	3.00775	17.75	4	71	1.85126	Myrvold et al. 2015
Reptilia	Testudines	Chelidae	Emydura subglobosa	1030	3.01284	8.92	8	71.36	1.85345	Myrvold et al. 2015
Reptilia	Testudines	Chelidae	Emydura tanybaraga	1030	3.01284	8.92	8	71.36	1.85345	Myrvold et al. 2015
Reptilia	Testudines	Chelidae	Chelodina parkeri	1065	3.02735	12	9	108	2.03342	Myrvold et al. 2015
Reptilia	Testudines	Geoemydidae	Rhinoclemmys diademata	1126	3.05154	47.2	2	94.4	1.97497	Myrvold et al. 2015
Reptilia	Testudines	Emydidae	Graptemys geographica	1138	3.05614	11.23	12	134.76	2.12956	Myrvold et al. 2015
Reptilia	Testudines	Testudinidae	Indotestudo elongata	1150	3.0607	47	4	188	2.27416	Myrvold et al. 2015
Reptilia	Testudines	Testudinidae	Indotestudo travancorica	1150	3.0607	47	4	188	2.27416	Myrvold et al. 2015
Reptilia	Testudines	Emydidae	Emydoidea blandingii	1162	3.06521	12.2	9.6	117.12	2.06863	Myrvold et al. 2015
Reptilia	Testudines	Chelidae	Chelodina oblonga	1174.75	3.06995	13.13	9.75	128.018	2.10727	Myrvold et al. 2015
Reptilia	Testudines	Geoemydidae	Pangshura tentoria	1184	3.07335	20	6.25	125	2.09691	Myrvold et al. 2015
Reptilia	Testudines	Testudinidae	Kinixys belliana	1202	3.0799	36.08	2.3	82.984	1.91899	Myrvold et al. 2015
Reptilia	Testudines	Testudinidae	Kinixys lobatsiana	1202	3.0799	36.08	2.3	82.984	1.91899	Myrvold et al. 2015
Reptilia	Testudines	Testudinidae	Kinixys natalensis	1202	3.0799	36.08	2.3	82.984	1.91899	Myrvold et al. 2015
Reptilia	Testudines	Testudinidae	Kinixys nogueyi	1202	3.0799	36.08	2.3	82.984	1.91899	Myrvold et al. 2015
Reptilia	Testudines	Testudinidae	Kinixys zombensis	1202	3.0799	36.08	2.3	82.984	1.91899	Myrvold et al. 2015
Reptilia	Testudines	Geoemydidae	Mauremys sinensis	1241	3.09377	14.7	4.5	66.15	1.82053	Myrvold et al. 2015
Reptilia	Testudines	Testudinidae	Testudo hermanni	1249	3.09656	14.4	4.5	64.8	1.81158	Myrvold et al. 2015
Reptilia	Testudines	Geoemydidae	Cyclemys dentata	1250	3.09691	13.2	3	39.6	1.5977	Myrvold et al. 2015
Reptilia	Testudines	Emydidae	Graptemys barbouri	1256	3.09899	18.9	8.5	160.65	2.20588	Myrvold et al. 2015
Reptilia	Testudines	Geoemydidae	Rhinoclemmys nasuta	1284	3.10857	52.7	1	52.7	1.72181	Myrvold et al. 2015
Reptilia	Testudines	Chelidae	Chelodina longicollis	1293	3.1116	7.3	13.9	101.47	2.00634	Myrvold et al. 2015
Reptilia	Testudines	Emydidae	Graptemys ouachitensis	1306.5	3.11611	9.76	10.25	100.04	2.00017	Myrvold et al. 2015
Reptilia	Testudines	Chelidae	Myuchelys latisternum	1377	3.13893	12.05	17	204.85	2.31144	Myrvold et al. 2015
Reptilia	Testudines	Testudinidae	Testudo graeca	1430	3.15534	14.2	5	71	1.85126	Myrvold et al. 2015
Reptilia	Testudines	Trionychidae	Lissemys punctata	1444.5	3.15972	10.885	10.5	114.293	2.05802	Myrvold et al. 2015
Reptilia	Testudines	Trionychidae	Lissemys scutata	1444.5	3.15972	10.885	10.5	114.293	2.05802	Myrvold et al. 2015
Reptilia	Testudines	Emydidae	Graptemys pseudogeographica	1477	3.16938	9.76	10.5	102.48	2.01064	Myrvold et al. 2015
Reptilia	Testudines	Emydidae	Graptemys versa	1477	3.16938	9.76	8	78.08	1.89254	Myrvold et al. 2015
Reptilia	Testudines	Emydidae	Graptemys gibbonsi	1519	3.18156	14.18	6.5	92.17	1.96459	Myrvold et al. 2015
Reptilia	Testudines	Emydidae	Graptemys pulchra	1519	3.18156	14.18	6	85.08	1.92983	Myrvold et al. 2015
Reptilia	Testudines	Testudinidae	Indotestudo forstenii	1680	3.22531	44.9	4	179.6	2.25431	Myrvold et al. 2015
Reptilia	Testudines	Chelidae	Rheodytes leukops	1691	3.22814	7.5	18.8	141	2.14922	Myrvold et al. 2015
Reptilia	Testudines	Chelidae	Emydura macquarii	1740	3.24055	10.075	13.2	132.99	2.12382	Myrvold et al. 2015
Reptilia	Testudines	Testudinidae	Gopherus berlandieri	1792	3.25334	33.9	2.8	94.92	1.97736	Myrvold et al. 2015
Reptilia	Testudines	Emydidae	Trachemys emolli	1854	3.26811	11.1	9.35	103.785	2.01613	Myrvold et al. 2015
Reptilia	Testudines	Emydidae	Trachemys grayi	1854	3.26811	11.1	9.35	103.785	2.01613	Myrvold et al. 2015
Reptilia	Testudines	Emydidae	Trachemys ornata	1854	3.26811	11.1	8.4	93.24	1.9696	Myrvold et al. 2015
Reptilia	Testudines	Emydidae	Trachemys scripta	1854	3.26811	11.1	8.4	93.24	1.9696	Myrvold et al. 2015
Reptilia	Testudines	Emydidae	Trachemys venusta	1854	3.26811	11.1	9.35	103.785	2.01613	Myrvold et al. 2015
Reptilia	Testudines	Emydidae	Trachemys callirostris	1895	3.27761	11.44	9.7	110.968	2.0452	Myrvold et al. 2015
Reptilia	Testudines	Emydidae	Trachemys dorbigni	1895	3.27761	11.44	9.7	110.968	2.0452	Myrvold et al. 2015
Reptilia	Testudines	Emydidae	Trachemys gaigeae	1895	3.27761	11.44	9.85	112.684	2.05186	Myrvold et al. 2015
Reptilia	Testudines	Emydidae	Trachemys nebulosa	1895	3.27761	11.44	9.85	112.684	2.05186	Myrvold et al. 2015
Reptilia	Testudines	Emydidae	Trachemys taylori	1895	3.27761	11.44	9.85	112.684	2.05186	Myrvold et al. 2015
Reptilia	Testudines	Emydidae	Trachemys yaquia	1895	3.27761	11.44	9.7	110.968	2.0452	Myrvold et al. 2015
Reptilia	Testudines	Testudinidae	Testudo marginata	1918	3.28285	17.7	6.5	115.05	2.06089	Myrvold et al. 2015
Reptilia	Testudines	Chelidae	Mesoclemmys zuliae	1983	3.29732	18.3	7	128.1	2.10755	Myrvold et al. 2015
Reptilia	Testudines	Testudinidae	Chelonoidis carbonarius	2000	3.30103	41.85	5.70983	238.956	2.37832	Myrvold et al. 2015
Reptilia	Testudines	Podocnemididae	Podocnemis vogli	2013	3.30384	18.42	13.5	248.67	2.39562	Myrvold et al. 2015
Reptilia	Testudines	Pelomedusidae	Pelomedusa subrufa	2273	3.3566	12.38	15	185.7	2.26881	Myrvold et al. 2015
Reptilia	Testudines	Trionychidae	Pelodiscus sinensis	2327.5	3.36689	5.4	14.5	78.3	1.89376	Myrvold et al. 2015
Reptilia	Testudines	Chelidae	Phrynops hilarii	2380	3.37658	18	18	324	2.51055	Myrvold et al. 2015
Reptilia	Testudines	Emydidae	Trachemys decorata	2522	3.40175	16	12	192	2.2833	Myrvold et al. 2015
Reptilia	Testudines	Geoemydidae	Rhinoclemmys melanosterna	2700	3.43136	37.4	2	74.8	1.8739	Myrvold et al. 2015
Reptilia	Testudines	Testudinidae	Gopherus agassizii	2784	3.44467	35.95	5.8921	211.821	2.32597	Myrvold et al. 2015
Reptilia	Testudines	Emydidae	Pseudemys concinna	2992	3.47596	12.095	16.8	203.196	2.30792	Myrvold et al. 2015
Reptilia	Testudines	Emydidae	Pseudemys gorzugi	2992	3.47596	12.095	15	181.425	2.2587	Myrvold et al. 2015
Reptilia	Testudines	Emydidae	Pseudemys texana	2992	3.47596	12.095	13.25	160.259	2.20482	Myrvold et al. 2015
Reptilia	Testudines	Emydidae	Pseudemys peninsularis	3065.5	3.4865	12.29	15	184.35	2.26564	Myrvold et al. 2015
Reptilia	Testudines	Testudinidae	Chelonoidis chilensis	3181	3.50256	34.3	3	102.9	2.01242	Myrvold et al. 2015
Reptilia	Testudines	Emydidae	Pseudemys alabamensis	3477	3.5412	11.9	12	142.8	2.15473	Myrvold et al. 2015
Reptilia	Testudines	Emydidae	Pseudemys rubriventris	3477	3.5412	11.9	14.5	172.55	2.23691	Myrvold et al. 2015
Reptilia	Testudines	Podocnemididae	Peltocephalus dumerilianus	3600	3.5563	46.6	10.7	498.62	2.69777	Myrvold et al. 2015
Reptilia	Testudines	Emydidae	Pseudemys nelsoni	3748.5	3.57386	11.065	14.5	160.442	2.20532	Myrvold et al. 2015
Reptilia	Testudines	Testudinidae	Gopherus polyphemus	4142	3.61721	40.95	6.6	270.27	2.4318	Myrvold et al. 2015
Reptilia	Testudines	Kinosternidae	Staurotypus triporcatus	4200	3.62325	16.24	10	162.4	2.21059	Myrvold et al. 2015
Reptilia	Testudines	Testudinidae	Geochelone elegans	4225	3.62583	28	5.29036	148.13	2.17064	Myrvold et al. 2015
Reptilia	Testudines	Testudinidae	Geochelone platynota	4225	3.62583	28	5.29036	148.13	2.17064	Myrvold et al. 2015
Reptilia	Testudines	Chelidae	Elseya albagula	4295	3.63296	15.7	5	78.5	1.89487	Myrvold et al. 2015
Reptilia	Testudines	Chelidae	Elseya dentata	4295	3.63296	15.7	5	78.5	1.89487	Myrvold et al. 2015
Reptilia	Testudines	Chelidae	Elseya irwini	4295	3.63296	15.7	5	78.5	1.89487	Myrvold et al. 2015
Reptilia	Testudines	Chelidae	Elseya lavarackorum	4295	3.63296	15.7	5	78.5	1.89487	Myrvold et al. 2015
Reptilia	Testudines	Chelidae	Elseya novaeguineae	4295	3.63296	15.7	6	94.2	1.97405	Myrvold et al. 2015
Reptilia	Testudines	Chelidae	Chelus fimbriatus	4407	3.64414	28.811	12	345.732	2.53874	Myrvold et al. 2015
Reptilia	Testudines	Podocnemididae	Podocnemis unifilis	4500	3.65321	24.4	24	585.6	2.7676	Myrvold et al. 2015
Reptilia	Testudines	Chelidae	Chelodina expansa	4744	3.67614	18.34	28	513.52	2.71056	Myrvold et al. 2015
Reptilia	Testudines	Trionychidae	Apalone spinifera	4765	3.67806	9.465	18	170.37	2.23139	Myrvold et al. 2015
Reptilia	Testudines	Chelydridae	Chelydra acutirostris	5170	3.71349	12.175	26.45	322.029	2.50789	Myrvold et al. 2015
Reptilia	Testudines	Chelydridae	Chelydra serpentina	5170	3.71349	12.175	26.45	322.029	2.50789	Myrvold et al. 2015
Reptilia	Testudines	Trionychidae	Nilssonia nigricans	6971	3.8433	26	20.2	525.2	2.72032	Myrvold et al. 2015
Reptilia	Testudines	Geoemydidae	Batagur dhongoka	7270	3.86153	35.2	30	1056	3.02366	Myrvold et al. 2015
Reptilia	Testudines	Chelydridae	Chelydra rossignonii	7710	3.88705	12.175	26.45	322.029	2.50789	Myrvold et al. 2015
Reptilia	Testudines	Testudinidae	Astrochelys yniphora	8000	3.90309	45	4.29801	193.411	2.28648	Myrvold et al. 2015
Reptilia	Testudines	Podocnemididae	Podocnemis lewyana	9599	3.98223	23.1	16.5	381.15	2.5811	Myrvold et al. 2015
Reptilia	Testudines	Testudinidae	Astrochelys radiata	10217	4.00932	61	5	305	2.4843	Myrvold et al. 2015
Reptilia	Testudines	Trionychidae	Trionyx triunguis	10818	4.03415	17.82	40	712.8	2.85297	Myrvold et al. 2015
Reptilia	Testudines	Geoemydidae	Orlitia borneensis	12400	4.09342	28.5	12	342	2.53403	Myrvold et al. 2015
Reptilia	Testudines	Dermatemydidae	Dermatemys mawii	12500	4.09691	40.8	10	408	2.61066	Myrvold et al. 2015
Reptilia	Testudines	Trionychidae	Cycloderma frenatum	14591	4.16409	17.9	18	322.2	2.50813	Myrvold et al. 2015
Reptilia	Testudines	Carettochelyidae	Carettochelys insculpta	16275	4.21152	36.95	22.5	831.375	2.9198	Myrvold et al. 2015
Reptilia	Testudines	Geoemydidae	Batagur baska	17900	4.25285	64.575	26	1678.95	3.22504	Myrvold et al. 2015
Reptilia	Testudines	Trionychidae	Nilssonia gangetica	19000	4.27875	25.3	30.2	764.06	2.88313	Myrvold et al. 2015
Reptilia	Testudines	Testudinidae	Stigmochelys pardalis	20000	4.30103	59.58	8.67	516.559	2.71312	Myrvold et al. 2015
Reptilia	Testudines	Geoemydidae	Batagur borneoensis	20950	4.32118	70.4	12	844.8	2.92675	Myrvold et al. 2015
Reptilia	Testudines	Geoemydidae	Batagur kachuga	21100	4.32428	55.3	17	940.1	2.97317	Myrvold et al. 2015
Reptilia	Testudines	Trionychidae	Apalone ferox	23463	4.37038	13.04	22	286.88	2.4577	Myrvold et al. 2015
Reptilia	Testudines	Podocnemididae	Podocnemis expansa	25800	4.41162	37.2	91.5	3403.8	3.53196	Myrvold et al. 2015
Reptilia	Testudines	Testudinidae	Manouria emys	26000	4.41497	57	39	2223	3.34694	Myrvold et al. 2015
Reptilia	Testudines	Testudinidae	Geochelone sulcata	43000	4.63347	44	17	748	2.8739	Myrvold et al. 2015
Reptilia	Testudines	Cheloniidae	Lepidochelys kempii	50000	4.69897	33.9	110	3729	3.57159	Myrvold et al. 2015
Reptilia	Testudines	Cheloniidae	Eretmochelys imbricata	67000	4.82607	26	136.05	3537.3	3.54867	Myrvold et al. 2015
Reptilia	Testudines	Cheloniidae	Natator depressus	74400	4.87157	75.25	52.8	3973.2	3.59914	Myrvold et al. 2015
Reptilia	Testudines	Chelydridae	Macrochelys temminckii	78900	4.89708	32.58	24.75	806.355	2.90653	Myrvold et al. 2015
Reptilia	Testudines	Cheloniidae	Lepidochelys olivacea	102000	5.0086	35.3	110.5	3900.65	3.59114	Myrvold et al. 2015
Reptilia	Testudines	Trionychidae	Chitra indica	108000	5.03342	15.2	102	1550.4	3.19044	Myrvold et al. 2015
Reptilia	Testudines	Cheloniidae	Caretta caretta	109150	5.03802	36.5	115	4197.5	3.62299	Myrvold et al. 2015
Reptilia	Testudines	Testudinidae	Aldabrachelys gigantea	117200	5.06893	80.8	13.5	1090.8	3.03775	Myrvold et al. 2015
Reptilia	Testudines	Cheloniidae	Chelonia mydas	160000	5.20412	46.9	112.5	5276.25	3.72233	Myrvold et al. 2015
Reptilia	Testudines	Testudinidae	Chelonoidis abingdonii	175000	5.24304	119.75	10	1197.5	3.07828	Myrvold et al. 2015
Reptilia	Testudines	Testudinidae	Chelonoidis becki	175000	5.24304	119.75	10	1197.5	3.07828	Myrvold et al. 2015
Reptilia	Testudines	Testudinidae	Chelonoidis chathamensis	175000	5.24304	119.75	10	1197.5	3.07828	Myrvold et al. 2015
Reptilia	Testudines	Testudinidae	Chelonoidis darwini	175000	5.24304	119.75	10	1197.5	3.07828	Myrvold et al. 2015
Reptilia	Testudines	Testudinidae	Chelonoidis hoodensis	175000	5.24304	119.75	10	1197.5	3.07828	Myrvold et al. 2015
Reptilia	Testudines	Testudinidae	Chelonoidis niger	175000	5.24304	119.75	10	1197.5	3.07828	Myrvold et al. 2015
Reptilia	Testudines	Testudinidae	Chelonoidis porteri	175000	5.24304	119.75	10	1197.5	3.07828	Myrvold et al. 2015
Reptilia	Testudines	Testudinidae	Chelonoidis vicina	175000	5.24304	119.75	10	1197.5	3.07828	Myrvold et al. 2015
Reptilia	Testudines	Dermochelyidae	Dermochelys coriacea	420000	5.62325	81.95	82.3	6744.48	3.82895	Myrvold et al. 2015
Reptilia	Crocodilia	Alligatoridae	Alligator mississippiensis	62000	4.79239	76.6	39.7	3041.02	3.48302	Myrvold et al. 2015
Reptilia	Crocodilia	Alligatoridae	Alligator sinensis	14600	4.16435	46.5	20.25	941.625	2.97388	Myrvold et al. 2015
Reptilia	Crocodilia	Alligatoridae	Caiman crocodilus	10900	4.03743	62.8014	23.7	1488.39	3.17272	Myrvold et al. 2015
Reptilia	Crocodilia	Alligatoridae	Caiman latirostris	14600	4.16435	76.2	30	2286	3.35908	Myrvold et al. 2015
Reptilia	Crocodilia	Alligatoridae	Caiman yacare	17000	4.23045	62.8014	25	1570.03	3.19591	Myrvold et al. 2015
Reptilia	Crocodilia	Alligatoridae	Melanosuchus niger	82000	4.91381	143.6	39.3001	5643.5	3.75155	Myrvold et al. 2015
Reptilia	Crocodilia	Alligatoridae	Paleosuchus palpebrosus	5900	3.77085	68.6	13.3001	912.39	2.96018	Myrvold et al. 2015
Reptilia	Crocodilia	Alligatoridae	Paleosuchus trigonatus	7500	3.87506	67.2	15.0499	1011.35	3.0049	Myrvold et al. 2015
Reptilia	Crocodilia	Crocodylidae	Crocodylus acutus	76700	4.8848	103.4	40	4136	3.61658	Myrvold et al. 2015
Reptilia	Crocodilia	Crocodylidae	Crocodylus intermedius	107900	5.03302	110.4	40	4416	3.64503	Myrvold et al. 2015
Reptilia	Crocodilia	Crocodylidae	Crocodylus johnsoni	19500	4.29003	69.7	12.7001	885.2	2.94704	Myrvold et al. 2015
Reptilia	Crocodilia	Crocodylidae	Crocodylus mindorensis	38400	4.58433	88.5	22.5	1991.25	3.29913	Myrvold et al. 2015
Reptilia	Crocodilia	Crocodylidae	Crocodylus moreletii	38500	4.58546	79.5	30.2	2400.9	3.38037	Myrvold et al. 2015
Reptilia	Crocodilia	Crocodylidae	Crocodylus niloticus	94200	4.97405	107.05	46.8	5009.94	3.69983	Myrvold et al. 2015
Reptilia	Crocodilia	Crocodylidae	Crocodylus novaeguineae	39900	4.60097	88.75	29.4	2609.25	3.41652	Myrvold et al. 2015
Reptilia	Crocodilia	Crocodylidae	Crocodylus palustris	42700	4.63043	110	28.75	3162.5	3.50003	Myrvold et al. 2015
Reptilia	Crocodilia	Crocodylidae	Crocodylus porosus	200000	5.30103	109.2	47.8004	5219.8	3.71765	Myrvold et al. 2015
Reptilia	Crocodilia	Crocodylidae	Crocodylus rhombifer	57500	4.75967	104.3	30	3129	3.49541	Myrvold et al. 2015
Reptilia	Crocodilia	Crocodylidae	Crocodylus siamensis	42500	4.62839	105.45	27.2	2868.24	3.45762	Myrvold et al. 2015
Reptilia	Crocodilia	Crocodylidae	Mecistops cataphractus	50500	4.70329	146	17.75	2591.5	3.41355	Myrvold et al. 2015
Reptilia	Crocodilia	Crocodylidae	Osteolaemus tetraspis	18800	4.27416	55	11.65	640.75	2.80669	Myrvold et al. 2015
Reptilia	Crocodilia	Crocodylidae	Tomistoma schlegelii	119000	5.07555	142.5	31.7999	4531.48	3.65624	Myrvold et al. 2015
Reptilia	Crocodilia	Gavialidae	Gavialis gangeticus	153000	5.18469	160	38.9002	6224.04	3.79407	Myrvold et al. 2015
Reptilia	Squamata	Phyllodactylidae	Thecadactylus rapicauda	29.2	1.46538		1			Myrvold et al. 2015
Reptilia	Squamata	Dactyloidae	Anolis biporcatus	28	1.44716		1			Myrvold et al. 2015
Reptilia	Squamata	Tropiduridae	Stenocercus roseiventris	21.6	1.33445		1			Myrvold et al. 2015
Reptilia	Squamata	Sphaerodactylidae	Aristelliger georgeensis	17.65	1.24674		1			Myrvold et al. 2015
Reptilia	Squamata	Dactyloidae	Anolis oculatus	11	1.04139		1			Myrvold et al. 2015
Reptilia	Squamata	Dactyloidae	Anolis cybotes	9.3	0.968483		1			Myrvold et al. 2015
Reptilia	Squamata	Dactyloidae	Anolis blanquillanus	8.9	0.94939		1			Myrvold et al. 2015
Reptilia	Squamata	Dactyloidae	Anolis punctatus	8.9	0.94939		1			Myrvold et al. 2015
Reptilia	Squamata	Sphaerodactylidae	Aristelliger praesignis	7.71	0.887054		1			Myrvold et al. 2015
Reptilia	Squamata	Dactyloidae	Anolis onca	7.5	0.875061		1			Myrvold et al. 2015
Reptilia	Squamata	Dactyloidae	Anolis brasiliensis	6.9	0.838849		1			Myrvold et al. 2015
Reptilia	Squamata	Dactyloidae	Anolis chrysolepis	6.9	0.838849		1			Myrvold et al. 2015
Reptilia	Squamata	Dactyloidae	Anolis planiceps	6.9	0.838849		1			Myrvold et al. 2015
Reptilia	Squamata	Dactyloidae	Anolis scypheus	6.9	0.838849		1			Myrvold et al. 2015
Reptilia	Squamata	Dactyloidae	Anolis transversalis	6.1	0.78533		1			Myrvold et al. 2015
Reptilia	Squamata	Dactyloidae	Anolis lionotus	6.07	0.783189		1			Myrvold et al. 2015
Reptilia	Squamata	Blanidae	Blanus cinereus	6	0.778151		1			Myrvold et al. 2015
Reptilia	Squamata	Dactyloidae	Anolis valencienni	5.415	0.733598		1			Myrvold et al. 2015
Reptilia	Squamata	Dactyloidae	Anolis oxylophus	5	0.69897		1			Myrvold et al. 2015
Reptilia	Squamata	Blanidae	Blanus mettetali	4.625	0.665112		1			Myrvold et al. 2015
Reptilia	Squamata	Phyllodactylidae	Tarentola boettgeri	4.57	0.659916		1			Myrvold et al. 2015
Reptilia	Squamata	Gekkonidae	Pachydactylus affinis	4.15	0.618048		1			Myrvold et al. 2015
Reptilia	Squamata	Gekkonidae	Pachydactylus barnardi	4.15	0.618048		1			Myrvold et al. 2015
Reptilia	Squamata	Gekkonidae	Pachydactylus formosus	4.15	0.618048		1			Myrvold et al. 2015
Reptilia	Squamata	Scincidae	Acontias gariepensis	4.02	0.604226		1			Myrvold et al. 2015
Reptilia	Squamata	Gekkonidae	Pachydactylus acuminatus	4	0.60206		1			Myrvold et al. 2015
Reptilia	Squamata	Gekkonidae	Pachydactylus capensis	4	0.60206		1			Myrvold et al. 2015
Reptilia	Squamata	Gekkonidae	Pachydactylus katanganus	4	0.60206		1			Myrvold et al. 2015
Reptilia	Squamata	Gekkonidae	Pachydactylus labialis	4	0.60206		1			Myrvold et al. 2015
Reptilia	Squamata	Gekkonidae	Pachydactylus oshaughnessyi	4	0.60206		1			Myrvold et al. 2015
Reptilia	Squamata	Gekkonidae	Pachydactylus tigrinus	4	0.60206		1			Myrvold et al. 2015
Reptilia	Squamata	Gekkonidae	Pachydactylus vansoni	4	0.60206		1			Myrvold et al. 2015
Reptilia	Squamata	Gekkonidae	Pachydactylus weberi	4	0.60206		1			Myrvold et al. 2015
Reptilia	Squamata	Gekkonidae	Pachydactylus werneri	4	0.60206		1			Myrvold et al. 2015
Reptilia	Squamata	Dactyloidae	Anolis trachyderma	3.2	0.50515		1			Myrvold et al. 2015
Reptilia	Squamata	Dactyloidae	Anolis tropidolepis	3.15	0.498311		1			Myrvold et al. 2015
Reptilia	Squamata	Dactyloidae	Anolis lineatopus	3.1	0.491362		1			Myrvold et al. 2015
Reptilia	Squamata	Dactyloidae	Anolis acutus	3.03	0.481443		1			Myrvold et al. 2015
Reptilia	Squamata	Gekkonidae	Ptenopus garrulus	3	0.477121		1			Myrvold et al. 2015
Reptilia	Squamata	Dactyloidae	Anolis lucius	2.89	0.460898		1			Myrvold et al. 2015
Reptilia	Squamata	Gekkonidae	Gehyra variegata	2.865	0.457125		1			Myrvold et al. 2015
Reptilia	Squamata	Dactyloidae	Anolis polylepis	2.51	0.399674		1			Myrvold et al. 2015
Reptilia	Squamata	Dactyloidae	Anolis meridionalis	2.4	0.380211		1			Myrvold et al. 2015
Reptilia	Squamata	Dactyloidae	Anolis christophei	2.2	0.342423		1			Myrvold et al. 2015
Reptilia	Squamata	Dactyloidae	Anolis argenteolus	2.19	0.340444		1			Myrvold et al. 2015
Reptilia	Squamata	Dactyloidae	Anolis ortonii	2.1	0.322219		1			Myrvold et al. 2015
Reptilia	Squamata	Dactyloidae	Anolis intermedius	2.05	0.311754		1			Myrvold et al. 2015
Reptilia	Squamata	Sphaerodactylidae	Gonatodes concinnatus	2	0.30103		1			Myrvold et al. 2015
Reptilia	Squamata	Sphaerodactylidae	Gonatodes ligiae	2	0.30103		1			Myrvold et al. 2015
Reptilia	Squamata	Sphaerodactylidae	Gonatodes albogularis	1.865	0.270679		1			Myrvold et al. 2015
Reptilia	Squamata	Sphaerodactylidae	Gonatodes fuscus	1.865	0.270679		1			Myrvold et al. 2015
Reptilia	Squamata	Dactyloidae	Anolis bahorucoensis	1.795	0.254064		1			Myrvold et al. 2015
Reptilia	Squamata	Dactyloidae	Anolis opalinus	1.75	0.243038		1			Myrvold et al. 2015
Reptilia	Squamata	Sphaerodactylidae	Gonatodes hasemani	1.7	0.230449		1			Myrvold et al. 2015
Reptilia	Squamata	Teiidae	Ameiva wetmorei	1.7	0.230449		1			Myrvold et al. 2015
Reptilia	Squamata	Dactyloidae	Anolis limifrons	1.685	0.2266		1			Myrvold et al. 2015
Reptilia	Squamata	Dactyloidae	Anolis cupreus	1.64	0.214844		1			Myrvold et al. 2015
Reptilia	Squamata	Dactyloidae	Anolis pulchellus	1.6	0.20412		1			Myrvold et al. 2015
Reptilia	Squamata	Dactyloidae	Anolis microlepis	1.57	0.1959		1			Myrvold et al. 2015
Reptilia	Squamata	Dactyloidae	Anolis rodriguezi	1.57	0.1959		1			Myrvold et al. 2015
Reptilia	Squamata	Dactyloidae	Anolis fuscoauratus	1.5	0.176091		1			Myrvold et al. 2015
Reptilia	Squamata	Dactyloidae	Anolis semilineatus	1.5	0.176091		1			Myrvold et al. 2015
Reptilia	Squamata	Sphaerodactylidae	Quedenfeldtia trachyblepharus	1.45	0.161368		1			Myrvold et al. 2015
Reptilia	Squamata	Gekkonidae	Mediodactylus amictopholis	1.4	0.146128		1			Myrvold et al. 2015
Reptilia	Squamata	Dactyloidae	Anolis nebulosus	1.39	0.143015		1			Myrvold et al. 2015
Reptilia	Squamata	Phyllodactylidae	Homonota darwinii	1.32	0.120574		1			Myrvold et al. 2015
Reptilia	Squamata	Sphaerodactylidae	Gonatodes humeralis	1.2	0.0791812		1			Myrvold et al. 2015
Reptilia	Squamata	Sphaerodactylidae	Sphaerodactylus roosevelti	0.97	-0.0132283		1			Myrvold et al. 2015
Reptilia	Squamata	Phyllodactylidae	Garthia gaudichaudii	0.9	-0.0457575		1			Myrvold et al. 2015
Reptilia	Squamata	Sphaerodactylidae	Sphaerodactylus cinereus	0.87	-0.0604807		1			Myrvold et al. 2015
Reptilia	Squamata	Sphaerodactylidae	Sphaerodactylus pimienta	0.81	-0.091515		1			Myrvold et al. 2015
Reptilia	Squamata	Sphaerodactylidae	Sphaerodactylus savagei	0.635	-0.197226		1			Myrvold et al. 2015
Reptilia	Squamata	Sphaerodactylidae	Pseudogonatodes guianensis	0.6	-0.221849		1			Myrvold et al. 2015
Reptilia	Squamata	Sphaerodactylidae	Pristurus rupestris	0.51	-0.29243		1			Myrvold et al. 2015
Reptilia	Squamata	Sphaerodactylidae	Sphaerodactylus elegans	0.51	-0.29243		1			Myrvold et al. 2015
Reptilia	Squamata	Sphaerodactylidae	Sphaerodactylus vincenti	0.5	-0.30103		1			Myrvold et al. 2015
Reptilia	Squamata	Gekkonidae	Tropiocolotes nattereri	0.35	-0.455932		1			Myrvold et al. 2015
Reptilia	Squamata	Gekkonidae	Tropiocolotes steudneri	0.3	-0.522879		1			Myrvold et al. 2015
Reptilia	Squamata	Phyllodactylidae	Homonota fasciata	2.65	0.423246		1.2			Myrvold et al. 2015
Reptilia	Squamata	Lacertidae	Meroles anchietae	2.755	0.440122		1.3			Myrvold et al. 2015
Reptilia	Squamata	Liolaemidae	Phymaturus punae	32.1	1.50651		1.4			Myrvold et al. 2015
Reptilia	Squamata	Phyllodactylidae	Tarentola annularis	16.605	1.22024		1.4			Myrvold et al. 2015
Reptilia	Squamata	Sphaerodactylidae	Teratoscincus scincus	16.235	1.21045		1.4			Myrvold et al. 2015
Reptilia	Squamata	Teiidae	Cnemidophorus cryptus	7.665	0.884512		1.4			Myrvold et al. 2015
Reptilia	Squamata	Phyllodactylidae	Tarentola chazaliae	5.24	0.719331		1.4			Myrvold et al. 2015
Reptilia	Squamata	Lacertidae	Eremias grammica	5.03	0.701568		1.4			Myrvold et al. 2015
Reptilia	Squamata	Gekkonidae	Crossobamon eversmanni	2.23	0.348305		1.4			Myrvold et al. 2015
Reptilia	Squamata	Gekkonidae	Mediodactylus russowii	1.69	0.227887		1.4			Myrvold et al. 2015
Reptilia	Squamata	Gekkonidae	Alsophylax pipiens	1.19	0.075547		1.4			Myrvold et al. 2015
Reptilia	Squamata	Gekkonidae	Alsophylax laevis	0.82	-0.0861861		1.4			Myrvold et al. 2015
Reptilia	Squamata	Gekkonidae	Alsophylax tadjikiensis	0.82	-0.0861861		1.4			Myrvold et al. 2015
Reptilia	Squamata	Gekkonidae	Alsophylax loricatus	0.52	-0.283997		1.4			Myrvold et al. 2015
Reptilia	Squamata	Gekkonidae	Alsophylax szczerbaki	0.505	-0.296709		1.4			Myrvold et al. 2015
Reptilia	Squamata	Colubridae	Tantilla cucullata	104	2.01703		1.5			Myrvold et al. 2015
Reptilia	Squamata	Gekkonidae	Ailuronyx seychellensis	36	1.5563		1.5			Myrvold et al. 2015
Reptilia	Squamata	Dactyloidae	Anolis garmani	33.8	1.52892		1.5			Myrvold et al. 2015
Reptilia	Squamata	Teiidae	Cnemidophorus murinus	33.5	1.52504		1.5			Myrvold et al. 2015
Reptilia	Squamata	Teiidae	Cnemidophorus ruthveni	33.5	1.52504		1.5			Myrvold et al. 2015
Reptilia	Squamata	Liolaemidae	Phymaturus zapalensis	25.395	1.40475		1.5			Myrvold et al. 2015
Reptilia	Squamata	Cordylidae	Platysaurus intermedius	17.85	1.25164		1.5			Myrvold et al. 2015
Reptilia	Squamata	Cordylidae	Platysaurus pungweensis	17.85	1.25164		1.5			Myrvold et al. 2015
Reptilia	Squamata	Gekkonidae	Chondrodactylus bibronii	12.8	1.10721		1.5			Myrvold et al. 2015
Reptilia	Squamata	Teiidae	Cnemidophorus arubensis	10.8	1.03342		1.5			Myrvold et al. 2015
Reptilia	Squamata	Sphaerodactylidae	Teratoscincus microlepis	9.7	0.986772		1.5			Myrvold et al. 2015
Reptilia	Squamata	Gekkonidae	Gehyra oceanica	7.9	0.897627		1.5			Myrvold et al. 2015
Reptilia	Squamata	Gekkonidae	Ptychozoon kuhli	7.7	0.886491		1.5			Myrvold et al. 2015
Reptilia	Squamata	Blanidae	Blanus strauchi	6	0.778151		1.5			Myrvold et al. 2015
Reptilia	Squamata	Gekkonidae	Phelsuma cepediana	5	0.69897		1.5			Myrvold et al. 2015
Reptilia	Squamata	Scincidae	Acontias kgalagadi	4.8	0.681241		1.5			Myrvold et al. 2015
Reptilia	Squamata	Gekkonidae	Stenodactylus grandiceps	4.4	0.643453		1.5			Myrvold et al. 2015
Reptilia	Squamata	Gekkonidae	Stenodactylus mauritanicus	4.4	0.643453		1.5			Myrvold et al. 2015
Reptilia	Squamata	Gekkonidae	Stenodactylus sthenodactylus	4.4	0.643453		1.5			Myrvold et al. 2015
Reptilia	Squamata	Dactyloidae	Anolis luteosignifer	4.05	0.607455		1.5			Myrvold et al. 2015
Reptilia	Squamata	Dactyloidae	Anolis nelsoni	4.05	0.607455		1.5			Myrvold et al. 2015
Reptilia	Squamata	Dactyloidae	Anolis ordinatus	4.05	0.607455		1.5			Myrvold et al. 2015
Reptilia	Squamata	Dactyloidae	Anolis sagrei	4.05	0.607455		1.5			Myrvold et al. 2015
Reptilia	Squamata	Gekkonidae	Pachydactylus oculatus	4	0.60206		1.5			Myrvold et al. 2015
Reptilia	Squamata	Gekkonidae	Phelsuma dorsivittata	3.8	0.579784		1.5			Myrvold et al. 2015
Reptilia	Squamata	Gekkonidae	Phelsuma lineata	3.8	0.579784		1.5			Myrvold et al. 2015
Reptilia	Squamata	Gekkonidae	Phelsuma modesta	3.8	0.579784		1.5			Myrvold et al. 2015
Reptilia	Squamata	Gekkonidae	Phelsuma pusilla	3.8	0.579784		1.5			Myrvold et al. 2015
Reptilia	Squamata	Gekkonidae	Phelsuma laticauda	2.9	0.462398		1.5			Myrvold et al. 2015
Reptilia	Squamata	Dactyloidae	Anolis sabanus	2.53	0.403121		1.5			Myrvold et al. 2015
Reptilia	Squamata	Gekkonidae	Mediodactylus spinicauda	2.5	0.39794		1.5			Myrvold et al. 2015
Reptilia	Squamata	Dactyloidae	Anolis aeneus	2.415	0.382917		1.5			Myrvold et al. 2015
Reptilia	Squamata	Dactyloidae	Anolis extremus	2.415	0.382917		1.5			Myrvold et al. 2015
Reptilia	Squamata	Dactyloidae	Anolis roquet	2.415	0.382917		1.5			Myrvold et al. 2015
Reptilia	Squamata	Lacertidae	Takydromus smaragdinus	1.8	0.255273		1.5			Myrvold et al. 2015
Reptilia	Squamata	Scincidae	Cryptoblepharus renschi	1.7	0.230449		1.5			Myrvold et al. 2015
Reptilia	Squamata	Scincidae	Cryptoblepharus litoralis	1.4	0.146128		1.5			Myrvold et al. 2015
Reptilia	Squamata	Anniellidae	Anniella alexanderae	4.34	0.63749		1.6			Myrvold et al. 2015
Reptilia	Squamata	Anniellidae	Anniella pulchra	4.34	0.63749		1.6			Myrvold et al. 2015
Reptilia	Squamata	Scincidae	Lerista xanthura	0.885	-0.0530567		1.65			Myrvold et al. 2015
Reptilia	Squamata	Leiocephalidae	Leiocephalus psammodromus	18.28	1.26198		1.7			Myrvold et al. 2015
Reptilia	Squamata	Phyllodactylidae	Ptyodactylus oudrii	6.03	0.780317		1.7			Myrvold et al. 2015
Reptilia	Squamata	Lacertidae	Podarcis milensis	3.2	0.50515		1.7			Myrvold et al. 2015
Reptilia	Squamata	Phyllodactylidae	Gymnodactylus amarali	2.01	0.303196		1.7			Myrvold et al. 2015
Reptilia	Squamata	Phyllodactylidae	Gymnodactylus darwinii	2.01	0.303196		1.7			Myrvold et al. 2015
Reptilia	Squamata	Phyllodactylidae	Gymnodactylus geckoides	2.01	0.303196		1.7			Myrvold et al. 2015
Reptilia	Squamata	Lacertidae	Eremias lineolata	1.84	0.264818		1.7			Myrvold et al. 2015
Reptilia	Squamata	Scincidae	Hemiergis initialis	1.5	0.176091		1.7			Myrvold et al. 2015
Reptilia	Squamata	Gekkonidae	Lepidodactylus intermedius	1.46	0.164353		1.7			Myrvold et al. 2015
Reptilia	Squamata	Gekkonidae	Lepidodactylus lugubris	1.46	0.164353		1.7			Myrvold et al. 2015
Reptilia	Squamata	Diplodactylidae	Woodworthia maculatus	6.83	0.834421		1.75			Myrvold et al. 2015
Reptilia	Squamata	Teiidae	Aspidoscelis cozumelae	7.28	0.862131		1.8			Myrvold et al. 2015
Reptilia	Squamata	Gekkonidae	Tenuidactylus fedtschenkoi	6.77	0.830589		1.8			Myrvold et al. 2015
Reptilia	Squamata	Phrynosomatidae	Sceloporus cozumelae	4.04	0.606381		1.8			Myrvold et al. 2015
Reptilia	Squamata	Xantusiidae	Xantusia arizonae	1.5	0.176091		1.8			Myrvold et al. 2015
Reptilia	Squamata	Gymnophthalmidae	Gymnophthalmus speciosus	1.49	0.173186		1.8			Myrvold et al. 2015
Reptilia	Squamata	Xantusiidae	Xantusia extorris	1.475	0.168792		1.8			Myrvold et al. 2015
Reptilia	Squamata	Xantusiidae	Xantusia gilberti	1.475	0.168792		1.8			Myrvold et al. 2015
Reptilia	Squamata	Xantusiidae	Xantusia sierrae	1.475	0.168792		1.8			Myrvold et al. 2015
Reptilia	Squamata	Xantusiidae	Xantusia vigilis	1.475	0.168792		1.8			Myrvold et al. 2015
Reptilia	Squamata	Xantusiidae	Xantusia wigginsi	1.475	0.168792		1.8			Myrvold et al. 2015
Reptilia	Squamata	Liolaemidae	Liolaemus abdalai	4.475	0.650793		1.85			Myrvold et al. 2015
Reptilia	Squamata	Liolaemidae	Liolaemus bibronii	4.475	0.650793		1.85			Myrvold et al. 2015
Reptilia	Squamata	Scincidae	Carlia fusca	3.5	0.544068		1.85			Myrvold et al. 2015
Reptilia	Squamata	Pygopodidae	Lialis burtonis	14.305	1.15549		1.9			Myrvold et al. 2015
Reptilia	Squamata	Diplodactylidae	Naultinus manukanus	7.665	0.884512		1.9			Myrvold et al. 2015
Reptilia	Squamata	Diplodactylidae	Naultinus gemmeus	6.63	0.821514		1.9			Myrvold et al. 2015
Reptilia	Squamata	Xantusiidae	Xantusia gracilis	4.02	0.604226		1.9			Myrvold et al. 2015
Reptilia	Squamata	Xantusiidae	Xantusia henshawi	4.02	0.604226		1.9			Myrvold et al. 2015
Reptilia	Squamata	Gekkonidae	Hemidactylus bowringii	2.335	0.368287		1.9			Myrvold et al. 2015
Reptilia	Squamata	Scincidae	Cryptoblepharus pulcher	1.15	0.0606978		1.9			Myrvold et al. 2015
Reptilia	Squamata	Scincidae	Cryptoblepharus virgatus	1.15	0.0606978		1.9			Myrvold et al. 2015
Reptilia	Squamata	Scincidae	Lerista muelleri	0.6	-0.221849		1.9			Myrvold et al. 2015
Reptilia	Squamata	Scincidae	Emoia atrocostata	17.16	1.23452		1.95			Myrvold et al. 2015
Reptilia	Squamata	Elapidae	Aipysurus duboisii	666	2.82347		2			Myrvold et al. 2015
Reptilia	Squamata	Scincidae	Tiliqua rugosa	617	2.79029		2			Myrvold et al. 2015
Reptilia	Squamata	Elapidae	Hydrophis macdowelli	384	2.58433		2			Myrvold et al. 2015
Reptilia	Squamata	Elapidae	Micrurus hemprichii	261	2.41664		2			Myrvold et al. 2015
Reptilia	Squamata	Gekkonidae	Phelsuma standingi	214.5	2.33143		2			Myrvold et al. 2015
Reptilia	Squamata	Carphodactylidae	Saltuarius cornutus	70.46	1.84794		2			Myrvold et al. 2015
Reptilia	Squamata	Elapidae	Micruroides euryxanthus	56	1.74819		2			Myrvold et al. 2015
Reptilia	Squamata	Gekkonidae	Gekko gecko	54.13	1.73344		2			Myrvold et al. 2015
Reptilia	Squamata	Eublepharidae	Eublepharis turcmenicus	52.385	1.71921		2			Myrvold et al. 2015
Reptilia	Squamata	Diplodactylidae	Rhacodactylus auriculatus	35.58	1.55121		2			Myrvold et al. 2015
Reptilia	Squamata	Tropiduridae	Uracentron flaviceps	31.33	1.49596		2			Myrvold et al. 2015
Reptilia	Squamata	Liolaemidae	Phymaturus indistinctus	27.4	1.43775		2			Myrvold et al. 2015
Reptilia	Squamata	Liolaemidae	Phymaturus nevadoi	27.4	1.43775		2			Myrvold et al. 2015
Reptilia	Squamata	Liolaemidae	Phymaturus patagonicus	27.4	1.43775		2			Myrvold et al. 2015
Reptilia	Squamata	Liolaemidae	Phymaturus somuncurensis	27.4	1.43775		2			Myrvold et al. 2015
Reptilia	Squamata	Liolaemidae	Phymaturus payuniae	27.06	1.43233		2			Myrvold et al. 2015
Reptilia	Squamata	Colubridae	Chionactis occipitalis	27	1.43136		2			Myrvold et al. 2015
Reptilia	Squamata	Eublepharidae	Goniurosaurus araneus	24.99	1.39777		2			Myrvold et al. 2015
Reptilia	Squamata	Cordylidae	Hemicordylus capensis	24.6	1.39094		2			Myrvold et al. 2015
Reptilia	Squamata	Xenosauridae	Xenosaurus newmanorum	23.59	1.37273		2			Myrvold et al. 2015
Reptilia	Squamata	Gekkonidae	Hemidactylus hunae	23.25	1.36642		2			Myrvold et al. 2015
Reptilia	Squamata	Gekkonidae	Hemidactylus maculatus	23.25	1.36642		2			Myrvold et al. 2015
Reptilia	Squamata	Scincidae	Emoia samoensis	22.8	1.35793		2			Myrvold et al. 2015
Reptilia	Squamata	Phrynosomatidae	Uma notata	22.49	1.35199		2			Myrvold et al. 2015
Reptilia	Squamata	Phrynosomatidae	Uma rufopunctata	22.49	1.35199		2			Myrvold et al. 2015
Reptilia	Squamata	Colubridae	Tantilla nigriceps	21	1.32222		2			Myrvold et al. 2015
Reptilia	Squamata	Scincidae	Oligosoma whitakeri	20.205	1.30546		2			Myrvold et al. 2015
Reptilia	Squamata	Scincidae	Egernia depressa	20	1.30103		2			Myrvold et al. 2015
Reptilia	Squamata	Tropiduridae	Plica umbra	19.995	1.30092		2			Myrvold et al. 2015
Reptilia	Squamata	Diplodactylidae	Dactylocnemis pacificus	19.6	1.29226		2			Myrvold et al. 2015
Reptilia	Squamata	Colubridae	Tantilla capistrata	19	1.27875		2			Myrvold et al. 2015
Reptilia	Squamata	Colubridae	Tantilla hobartsmithi	19	1.27875		2			Myrvold et al. 2015
Reptilia	Squamata	Colubridae	Tantilla melanocephala	19	1.27875		2			Myrvold et al. 2015
Reptilia	Squamata	Colubridae	Tantilla wilcoxi	18	1.25527		2			Myrvold et al. 2015
Reptilia	Squamata	Gymnophthalmidae	Neusticurus bicarinatus	17.2	1.23553		2			Myrvold et al. 2015
Reptilia	Squamata	Scincidae	Lamprolepis smaragdina	15.61	1.1934		2			Myrvold et al. 2015
Reptilia	Squamata	Gekkonidae	Christinus guentheri	14.6	1.16435		2			Myrvold et al. 2015
Reptilia	Squamata	Tropiduridae	Tropidurus semitaeniatus	14.165	1.15122		2			Myrvold et al. 2015
Reptilia	Squamata	Pygopodidae	Pygopus nigriceps	14.1	1.14922		2			Myrvold et al. 2015
Reptilia	Squamata	Pygopodidae	Pygopus schraderi	14.1	1.14922		2			Myrvold et al. 2015
Reptilia	Squamata	Carphodactylidae	Phyllurus platurus	13.76	1.13862		2			Myrvold et al. 2015
Reptilia	Squamata	Colubridae	Tantilla coronata	13	1.11394		2			Myrvold et al. 2015
Reptilia	Squamata	Teiidae	Holcosus quadrilineatus	12.275	1.08902		2			Myrvold et al. 2015
Reptilia	Squamata	Cordylidae	Platysaurus guttatus	12.2	1.08636		2			Myrvold et al. 2015
Reptilia	Squamata	Cordylidae	Platysaurus minor	12.2	1.08636		2			Myrvold et al. 2015
Reptilia	Squamata	Cordylidae	Platysaurus orientalis	12.2	1.08636		2			Myrvold et al. 2015
Reptilia	Squamata	Cordylidae	Platysaurus torquatus	12.2	1.08636		2			Myrvold et al. 2015
Reptilia	Squamata	Gekkonidae	Hemidactylus flaviviridis	11.785	1.07133		2			Myrvold et al. 2015
Reptilia	Squamata	Eublepharidae	Coleonyx reticulatus	11.585	1.0639		2			Myrvold et al. 2015
Reptilia	Squamata	Carphodactylidae	Nephrurus levis	11	1.04139		2			Myrvold et al. 2015
Reptilia	Squamata	Eublepharidae	Goniurosaurus kuroiwae	10.7	1.02938		2			Myrvold et al. 2015
Reptilia	Squamata	Eublepharidae	Goniurosaurus orientalis	10.7	1.02938		2			Myrvold et al. 2015
Reptilia	Squamata	Eublepharidae	Goniurosaurus splendens	10.7	1.02938		2			Myrvold et al. 2015
Reptilia	Squamata	Eublepharidae	Goniurosaurus toyamai	10.7	1.02938		2			Myrvold et al. 2015
Reptilia	Squamata	Eublepharidae	Goniurosaurus yamashinae	10.7	1.02938		2			Myrvold et al. 2015
Reptilia	Squamata	Phyllodactylidae	Ptyodactylus ragazzii	10.58	1.02449		2			Myrvold et al. 2015
Reptilia	Squamata	Phyllodactylidae	Phyllopezus pollicaris	9.955	0.998041		2			Myrvold et al. 2015
Reptilia	Squamata	Carphodactylidae	Underwoodisaurus milii	9.6	0.982271		2			Myrvold et al. 2015
Reptilia	Squamata	Phyllodactylidae	Ptyodactylus guttatus	9.3	0.968483		2			Myrvold et al. 2015
Reptilia	Squamata	Phyllodactylidae	Ptyodactylus hasselquistii	9.3	0.968483		2			Myrvold et al. 2015
Reptilia	Squamata	Phyllodactylidae	Ptyodactylus puiseuxi	9.3	0.968483		2			Myrvold et al. 2015
Reptilia	Squamata	Colubridae	Tantilla oolitica	9	0.954243		2			Myrvold et al. 2015
Reptilia	Squamata	Dactyloidae	Anolis lividus	9	0.954243		2			Myrvold et al. 2015
Reptilia	Squamata	Eublepharidae	Holodactylus africanus	8.6	0.934498		2			Myrvold et al. 2015
Reptilia	Squamata	Carphodactylidae	Nephrurus vertebralis	8.4	0.924279		2			Myrvold et al. 2015
Reptilia	Squamata	Diplodactylidae	Strophurus ciliaris	8.09	0.907949		2			Myrvold et al. 2015
Reptilia	Squamata	Gekkonidae	Cyrtodactylus peguensis	8.05	0.905796		2			Myrvold et al. 2015
Reptilia	Squamata	Gekkonidae	Gekko hokouensis	7.94	0.899821		2			Myrvold et al. 2015
Reptilia	Squamata	Carphodactylidae	Nephrurus laevissimus	7.3	0.863323		2			Myrvold et al. 2015
Reptilia	Squamata	Phyllodactylidae	Tarentola deserti	7.3	0.863323		2			Myrvold et al. 2015
Reptilia	Squamata	Gekkonidae	Stenodactylus doriae	6.905	0.839164		2			Myrvold et al. 2015
Reptilia	Squamata	Phyllodactylidae	Phyllodactylus lanei	6.715	0.827046		2			Myrvold et al. 2015
Reptilia	Squamata	Lacertidae	Podarcis filfolensis	6.61	0.820201		2			Myrvold et al. 2015
Reptilia	Squamata	Phyllodactylidae	Tarentola fascicularis	6.54	0.815578		2			Myrvold et al. 2015
Reptilia	Squamata	Phyllodactylidae	Tarentola mauritanica	6.54	0.815578		2			Myrvold et al. 2015
Reptilia	Squamata	Diplodactylidae	Strophurus intermedius	6.535	0.815246		2			Myrvold et al. 2015
Reptilia	Squamata	Cordylidae	Platysaurus capensis	6.1	0.78533		2			Myrvold et al. 2015
Reptilia	Squamata	Gymnophthalmidae	Anadia brevifrontalis	5.9	0.770852		2			Myrvold et al. 2015
Reptilia	Squamata	Pygopodidae	Aprasia pulchella	5.86	0.767898		2			Myrvold et al. 2015
Reptilia	Squamata	Pygopodidae	Aprasia striolata	5.86	0.767898		2			Myrvold et al. 2015
Reptilia	Squamata	Phyllodactylidae	Tarentola angustimentalis	5.78	0.761928		2			Myrvold et al. 2015
Reptilia	Squamata	Agamidae	Phrynocephalus forsythii	5.47	0.737987		2			Myrvold et al. 2015
Reptilia	Squamata	Agamidae	Phrynocephalus theobaldi	5.47	0.737987		2			Myrvold et al. 2015
Reptilia	Squamata	Lacertidae	Eremias regeli	5.42	0.733999		2			Myrvold et al. 2015
Reptilia	Squamata	Gekkonidae	Stenodactylus petrii	5.4	0.732394		2			Myrvold et al. 2015
Reptilia	Squamata	Gymnophthalmidae	Potamites ecpleopus	5.235	0.718917		2			Myrvold et al. 2015
Reptilia	Squamata	Gekkonidae	Tenuidactylus caspius	5.155	0.712229		2			Myrvold et al. 2015
Reptilia	Squamata	Colubridae	Tantilla relicta	5	0.69897		2			Myrvold et al. 2015
Reptilia	Squamata	Gekkonidae	Phelsuma borbonica	5	0.69897		2			Myrvold et al. 2015
Reptilia	Squamata	Pygopodidae	Aprasia repens	4.89	0.689309		2			Myrvold et al. 2015
Reptilia	Squamata	Pygopodidae	Aprasia rostrata	4.89	0.689309		2			Myrvold et al. 2015
Reptilia	Squamata	Scincidae	Carlia longipes	4.85	0.685742		2			Myrvold et al. 2015
Reptilia	Squamata	Scincidae	Carlia rostralis	4.805	0.681693		2			Myrvold et al. 2015
Reptilia	Squamata	Diplodactylidae	Strophurus spinigerus	4.8	0.681241		2			Myrvold et al. 2015
Reptilia	Squamata	Gymnophthalmidae	Alopoglossus atriventris	4.5	0.653213		2			Myrvold et al. 2015
Reptilia	Squamata	Diplodactylidae	Hesperoedura reticulata	4.26	0.62941		2			Myrvold et al. 2015
Reptilia	Squamata	Gekkonidae	Hemidactylus longicephalus	4.155	0.618571		2			Myrvold et al. 2015
Reptilia	Squamata	Gekkonidae	Hemidactylus mabouia	4.155	0.618571		2			Myrvold et al. 2015
Reptilia	Squamata	Diplodactylidae	Diplodactylus conspicillatus	3.9	0.591065		2			Myrvold et al. 2015
Reptilia	Squamata	Gekkonidae	Nactus pelagicus	3.9	0.591065		2			Myrvold et al. 2015
Reptilia	Squamata	Gekkonidae	Hemidactylus platyurus	3.8	0.579784		2			Myrvold et al. 2015
Reptilia	Squamata	Pygopodidae	Delma butleri	3.8	0.579784		2			Myrvold et al. 2015
Reptilia	Squamata	Gekkonidae	Phelsuma astriata	3.6	0.556303		2			Myrvold et al. 2015
Reptilia	Squamata	Lacertidae	Eremias intermedia	3.49	0.542825		2			Myrvold et al. 2015
Reptilia	Squamata	Gekkonidae	Christinus marmoratus	3.405	0.532117		2			Myrvold et al. 2015
Reptilia	Squamata	Gymnophthalmidae	Arthrosaura reticulata	3.4	0.531479		2			Myrvold et al. 2015
Reptilia	Squamata	Gekkonidae	Phelsuma dubia	3.35	0.525045		2			Myrvold et al. 2015
Reptilia	Squamata	Gekkonidae	Hemidactylus frenatus	3.295	0.517855		2			Myrvold et al. 2015
Reptilia	Squamata	Scincidae	Carlia rubrigularis	3.185	0.503109		2			Myrvold et al. 2015
Reptilia	Squamata	Gekkonidae	Phelsuma comorensis	3.125	0.49485		2			Myrvold et al. 2015
Reptilia	Squamata	Diplodactylidae	Diplodactylus tessellatus	3.005	0.477844		2			Myrvold et al. 2015
Reptilia	Squamata	Agamidae	Aphaniotis acutirostris	2.85	0.454845		2			Myrvold et al. 2015
Reptilia	Squamata	Lacertidae	Scelarcis perspicillata	2.83	0.451786		2			Myrvold et al. 2015
Reptilia	Squamata	Gekkonidae	Pachydactylus rangei	2.8	0.447158		2			Myrvold et al. 2015
Reptilia	Squamata	Diplodactylidae	Lucasium damaeum	2.775	0.443263		2			Myrvold et al. 2015
Reptilia	Squamata	Scincidae	Carlia tetradactyla	2.76	0.440909		2			Myrvold et al. 2015
Reptilia	Squamata	Diplodactylidae	Diplodactylus pulcher	2.7	0.431364		2			Myrvold et al. 2015
Reptilia	Squamata	Scincidae	Scincella cherriei	2.7	0.431364		2			Myrvold et al. 2015
Reptilia	Squamata	Agamidae	Diporiphora winneckei	2.5	0.39794		2			Myrvold et al. 2015
Reptilia	Squamata	Gekkonidae	Hemidactylus angulatus	2.405	0.381115		2			Myrvold et al. 2015
Reptilia	Squamata	Gekkonidae	Hemidactylus brookii	2.405	0.381115		2			Myrvold et al. 2015
Reptilia	Squamata	Gekkonidae	Hemidactylus parvimaculatus	2.405	0.381115		2			Myrvold et al. 2015
Reptilia	Squamata	Scincidae	Emoia caeruleocauda	2.4	0.380211		2			Myrvold et al. 2015
Reptilia	Squamata	Scincidae	Carlia rhomboidalis	2.39	0.378398		2			Myrvold et al. 2015
Reptilia	Squamata	Scincidae	Plestiodon reynoldsi	2.325	0.366423		2			Myrvold et al. 2015
Reptilia	Squamata	Gekkonidae	Heteronotia binoei	2.18	0.338456		2			Myrvold et al. 2015
Reptilia	Squamata	Gymnophthalmidae	Alopoglossus buckleyi	2.1	0.322219		2			Myrvold et al. 2015
Reptilia	Squamata	Scincidae	Emoia cyanura	2.1	0.322219		2			Myrvold et al. 2015
Reptilia	Squamata	Gymnophthalmidae	Ptychoglossus brevifrontalis	1.8	0.255273		2			Myrvold et al. 2015
Reptilia	Squamata	Gekkonidae	Mediodactylus kotschyi	1.775	0.249198		2			Myrvold et al. 2015
Reptilia	Squamata	Gekkonidae	Gehyra mutilata	1.7	0.230449		2			Myrvold et al. 2015
Reptilia	Squamata	Gekkonidae	Bunopus tuberculatus	1.6	0.20412		2			Myrvold et al. 2015
Reptilia	Squamata	Gekkonidae	Lygodactylus chobiensis	1.5	0.176091		2			Myrvold et al. 2015
Reptilia	Squamata	Gekkonidae	Lygodactylus depressus	1.5	0.176091		2			Myrvold et al. 2015
Reptilia	Squamata	Gekkonidae	Lygodactylus gutturalis	1.5	0.176091		2			Myrvold et al. 2015
Reptilia	Squamata	Gekkonidae	Lygodactylus keniensis	1.5	0.176091		2			Myrvold et al. 2015
Reptilia	Squamata	Gekkonidae	Lygodactylus lawrencei	1.5	0.176091		2			Myrvold et al. 2015
Reptilia	Squamata	Gekkonidae	Lygodactylus manni	1.5	0.176091		2			Myrvold et al. 2015
Reptilia	Squamata	Gekkonidae	Lygodactylus mombasicus	1.5	0.176091		2			Myrvold et al. 2015
Reptilia	Squamata	Gekkonidae	Lygodactylus picturatus	1.5	0.176091		2			Myrvold et al. 2015
Reptilia	Squamata	Gekkonidae	Lygodactylus scorteccii	1.5	0.176091		2			Myrvold et al. 2015
Reptilia	Squamata	Gekkonidae	Lygodactylus williamsi	1.5	0.176091		2			Myrvold et al. 2015
Reptilia	Squamata	Gymnophthalmidae	Iphisa elegans	1.4	0.146128		2			Myrvold et al. 2015
Reptilia	Squamata	Scincidae	Ctenotus colletti	1.1	0.0413927		2			Myrvold et al. 2015
Reptilia	Squamata	Scincidae	Ctenotus nasutus	1.1	0.0413927		2			Myrvold et al. 2015
Reptilia	Squamata	Scincidae	Ctenotus rufescens	1.1	0.0413927		2			Myrvold et al. 2015
Reptilia	Squamata	Gymnophthalmidae	Micrablepharus maximiliani	1	0		2			Myrvold et al. 2015
Reptilia	Squamata	Scincidae	Cryptoblepharus plagiocephalus	1	0		2			Myrvold et al. 2015
Reptilia	Squamata	Scincidae	Cryptoblepharus ruber	1	0		2			Myrvold et al. 2015
Reptilia	Squamata	Scincidae	Lerista bipes	1	0		2			Myrvold et al. 2015
Reptilia	Squamata	Gekkonidae	Cnemaspis kandiana	0.86	-0.0655015		2			Myrvold et al. 2015
Reptilia	Squamata	Gymnophthalmidae	Cercosaura schreibersii	0.825	-0.0835461		2			Myrvold et al. 2015
Reptilia	Squamata	Gymnophthalmidae	Cercosaura argulus	0.8	-0.09691		2			Myrvold et al. 2015
Reptilia	Squamata	Gymnophthalmidae	Leposoma parietale	0.7	-0.154902		2			Myrvold et al. 2015
Reptilia	Squamata	Gymnophthalmidae	Vanzosaura rubricauda	0.7	-0.154902		2			Myrvold et al. 2015
Reptilia	Squamata	Gekkonidae	Lygodactylus klugei	0.645	-0.19044		2			Myrvold et al. 2015
Reptilia	Squamata	Diplodactylidae	Crenadactylus ocellatus	0.63	-0.200659		2			Myrvold et al. 2015
Reptilia	Squamata	Scincidae	Menetia greyii	0.47	-0.327902		2			Myrvold et al. 2015
Reptilia	Squamata	Bipedidae	Bipes biporus	5.47	0.737987		2.05			Myrvold et al. 2015
Reptilia	Squamata	Teiidae	Ameivula ocellifera	14.655	1.16599		2.1			Myrvold et al. 2015
Reptilia	Squamata	Lacertidae	Gallotia atlantica	9.365	0.971508		2.1			Myrvold et al. 2015
Reptilia	Squamata	Lacertidae	Atlantolacerta andreanskyi	3.005	0.477844		2.1			Myrvold et al. 2015
Reptilia	Squamata	Teiidae	Cnemidophorus lemniscatus	7.43	0.870989		2.135			Myrvold et al. 2015
Reptilia	Squamata	Teiidae	Cnemidophorus nigricolor	7.43	0.870989		2.135			Myrvold et al. 2015
Reptilia	Squamata	Teiidae	Cnemidophorus ruatanus	7.43	0.870989		2.135			Myrvold et al. 2015
Reptilia	Squamata	Gymnophthalmidae	Leposoma rugiceps	1.32	0.120574		2.15			Myrvold et al. 2015
Reptilia	Squamata	Teiidae	Aspidoscelis deppei	10.585	1.02469		2.2			Myrvold et al. 2015
Reptilia	Squamata	Lacertidae	Podarcis gaigeae	6.21	0.793092		2.2			Myrvold et al. 2015
Reptilia	Squamata	Bipedidae	Bipes tridactylus	3.755	0.57461		2.2			Myrvold et al. 2015
Reptilia	Squamata	Lacertidae	Takydromus khasiensis	3.24	0.510545		2.2			Myrvold et al. 2015
Reptilia	Squamata	Lacertidae	Takydromus sexlineatus	3.24	0.510545		2.2			Myrvold et al. 2015
Reptilia	Squamata	Teiidae	Aspidoscelis neomexicana	9.27	0.96708		2.3			Myrvold et al. 2015
Reptilia	Squamata	Teiidae	Aspidoscelis hyperythra	5.625	0.750123		2.3			Myrvold et al. 2015
Reptilia	Squamata	Agamidae	Ctenophorus fordi	3.685	0.566437		2.3			Myrvold et al. 2015
Reptilia	Squamata	Scincidae	Ctenotus brooksi	1.5	0.176091		2.3			Myrvold et al. 2015
Reptilia	Squamata	Scincidae	Cyclodomorphus melanops	19.43	1.28847		2.4			Myrvold et al. 2015
Reptilia	Squamata	Scincidae	Liopholis inornata	9.405	0.973359		2.4			Myrvold et al. 2015
Reptilia	Squamata	Scincidae	Chalcides bedriagai	8.04	0.905256		2.4			Myrvold et al. 2015
Reptilia	Squamata	Scincidae	Niveoscincus greeni	5.55	0.744293		2.45			Myrvold et al. 2015
Reptilia	Squamata	Gerrhosauridae	Gerrhosaurus major	284	2.45332		2.5			Myrvold et al. 2015
Reptilia	Squamata	Dipsadidae	Dipsas catesbyi	125	2.09691		2.5			Myrvold et al. 2015
Reptilia	Squamata	Dipsadidae	Drepanoides anomalus	82	1.91381		2.5			Myrvold et al. 2015
Reptilia	Squamata	Elapidae	Aspidomorphus schlegelii	29	1.4624		2.5			Myrvold et al. 2015
Reptilia	Squamata	Dipsadidae	Taeniophallus brevirostris	19	1.27875		2.5			Myrvold et al. 2015
Reptilia	Squamata	Colubridae	Gyalopion canum	18	1.25527		2.5			Myrvold et al. 2015
Reptilia	Squamata	Phrynosomatidae	Uma scoparia	17.5	1.24304		2.5			Myrvold et al. 2015
Reptilia	Squamata	Dactyloidae	Anolis cristatellus	8.4	0.924279		2.5			Myrvold et al. 2015
Reptilia	Squamata	Lacertidae	Teira dugesii	7.29	0.862728		2.5			Myrvold et al. 2015
Reptilia	Squamata	Dactyloidae	Anolis cooki	6.95	0.841985		2.5			Myrvold et al. 2015
Reptilia	Squamata	Lacertidae	Podarcis lilfordi	6.235	0.794836		2.5			Myrvold et al. 2015
Reptilia	Squamata	Colubridae	Tantilla gracilis	6	0.778151		2.5			Myrvold et al. 2015
Reptilia	Squamata	Teiidae	Aspidoscelis inornata	4.92	0.691965		2.5			Myrvold et al. 2015
Reptilia	Squamata	Teiidae	Aspidoscelis pai	4.92	0.691965		2.5			Myrvold et al. 2015
Reptilia	Squamata	Lacertidae	Iberolacerta aurelioi	4.11	0.613842		2.5			Myrvold et al. 2015
Reptilia	Squamata	Scincidae	Niveoscincus microlepidotus	4.02	0.604226		2.5			Myrvold et al. 2015
Reptilia	Squamata	Agamidae	Ctenophorus clayi	2.7	0.431364		2.5			Myrvold et al. 2015
Reptilia	Squamata	Scincidae	Panaspis nimbaensis	1.73	0.238046		2.5			Myrvold et al. 2015
Reptilia	Squamata	Scincidae	Scincella lateralis	1.615	0.208173		2.5			Myrvold et al. 2015
Reptilia	Squamata	Elapidae	Aipysurus laevis	3113	3.49318		2.6			Myrvold et al. 2015
Reptilia	Squamata	Teiidae	Holcosus festivus	30.175	1.47965		2.6			Myrvold et al. 2015
Reptilia	Squamata	Teiidae	Holcosus niceforoi	30.175	1.47965		2.6			Myrvold et al. 2015
Reptilia	Squamata	Scincidae	Chalcides coeruleopunctatus	27.82	1.44436		2.6			Myrvold et al. 2015
Reptilia	Squamata	Scincidae	Chalcides viridanus	27.82	1.44436		2.6			Myrvold et al. 2015
Reptilia	Squamata	Scincidae	Emoia nigra	26.58	1.42455		2.6			Myrvold et al. 2015
Reptilia	Squamata	Teiidae	Holcosus undulatus	20.95	1.32118		2.6			Myrvold et al. 2015
Reptilia	Squamata	Scincidae	Chalcides sexlineatus	17.81	1.25066		2.6			Myrvold et al. 2015
Reptilia	Squamata	Scincidae	Liopholis striata	17.02	1.23096		2.6			Myrvold et al. 2015
Reptilia	Squamata	Teiidae	Aspidoscelis laredoensis	9.66	0.984977		2.6			Myrvold et al. 2015
Reptilia	Squamata	Agamidae	Ctenophorus maculatus	8.7	0.939519		2.6			Myrvold et al. 2015
Reptilia	Squamata	Scincidae	Lobulia alpina	5.31	0.725095		2.6			Myrvold et al. 2015
Reptilia	Squamata	Scincidae	Lampropholis guichenoti	1.15	0.0606978		2.6			Myrvold et al. 2015
Reptilia	Squamata	Scincidae	Oligosoma otagense	40.64	1.60895		2.65			Myrvold et al. 2015
Reptilia	Squamata	Phrynosomatidae	Uma inornata	18.08	1.2572		2.65			Myrvold et al. 2015
Reptilia	Squamata	Scincidae	Lerista punctatovittata	4.67	0.669317		2.65			Myrvold et al. 2015
Reptilia	Squamata	Tropiduridae	Plica plica	69.825	1.84401		2.655			Myrvold et al. 2015
Reptilia	Squamata	Cordylidae	Smaug giganteus	202.83	2.30713		2.7			Myrvold et al. 2015
Reptilia	Squamata	Elapidae	Aspidomorphus lineaticollis	24	1.38021		2.7			Myrvold et al. 2015
Reptilia	Squamata	Scincidae	Liopholis modesta	23.49	1.37088		2.7			Myrvold et al. 2015
Reptilia	Squamata	Liolaemidae	Liolaemus lutzae	8.38	0.923244		2.7			Myrvold et al. 2015
Reptilia	Squamata	Lacertidae	Acanthodactylus dumerilii	7.1	0.851258		2.7			Myrvold et al. 2015
Reptilia	Squamata	Lacertidae	Acanthodactylus hardyi	7.1	0.851258		2.7			Myrvold et al. 2015
Reptilia	Squamata	Lacertidae	Acanthodactylus longipes	7.1	0.851258		2.7			Myrvold et al. 2015
Reptilia	Squamata	Lacertidae	Acanthodactylus scutellatus	7.1	0.851258		2.7			Myrvold et al. 2015
Reptilia	Squamata	Scincidae	Trachylepis affinis	5.24	0.719331		2.7			Myrvold et al. 2015
Reptilia	Squamata	Scincidae	Ctenotus calurus	1.5	0.176091		2.7			Myrvold et al. 2015
Reptilia	Squamata	Scincidae	Niveoscincus coventryi	1.17	0.0681859		2.7			Myrvold et al. 2015
Reptilia	Squamata	Scincidae	Scincus albifasciatus	22.455	1.35131		2.75			Myrvold et al. 2015
Reptilia	Squamata	Scincidae	Scincus scincus	22.455	1.35131		2.75			Myrvold et al. 2015
Reptilia	Squamata	Scincidae	Lerista bougainvillii	2.725	0.435367		2.75			Myrvold et al. 2015
Reptilia	Squamata	Teiidae	Ameiva exsul	26.33	1.42045		2.8			Myrvold et al. 2015
Reptilia	Squamata	Scincidae	Liopholis whitii	20.035	1.30179		2.8			Myrvold et al. 2015
Reptilia	Squamata	Agamidae	Calotes nigrilabris	11.3	1.05308		2.8			Myrvold et al. 2015
Reptilia	Squamata	Bipedidae	Bipes canaliculatus	8.65	0.937016		2.8			Myrvold et al. 2015
Reptilia	Squamata	Lacertidae	Darevskia rostombekovi	3.34	0.523746		2.8			Myrvold et al. 2015
Reptilia	Squamata	Lacertidae	Darevskia parvula	3.23	0.509203		2.8			Myrvold et al. 2015
Reptilia	Squamata	Lacertidae	Psammodromus blanci	1.88	0.274158		2.8			Myrvold et al. 2015
Reptilia	Squamata	Elapidae	Hydrophis gracilis	384	2.58433		2.85			Myrvold et al. 2015
Reptilia	Squamata	Scincidae	Niveoscincus ocellatus	9.365	0.971508		2.85			Myrvold et al. 2015
Reptilia	Squamata	Scincidae	Hemiergis peronii	2.76	0.440909		2.85			Myrvold et al. 2015
Reptilia	Squamata	Lacertidae	Meroles cuneirostris	2.9	0.462398		2.9			Myrvold et al. 2015
Reptilia	Squamata	Scincidae	Morethia lineoocellata	1	0		2.9			Myrvold et al. 2015
Reptilia	Squamata	Elapidae	Hydrophis ornatus	666	2.82347		2.95			Myrvold et al. 2015
Reptilia	Squamata	Scincidae	Morethia boulengeri	1.745	0.241795		2.95			Myrvold et al. 2015
Reptilia	Squamata	Elapidae	Bungarus flaviceps	2666	3.42586		3			Myrvold et al. 2015
Reptilia	Squamata	Natricidae	Rhabdophis leonardi	666	2.82347		3			Myrvold et al. 2015
Reptilia	Squamata	Colubridae	Hapsidophrys smaragdina	526	2.72099		3			Myrvold et al. 2015
Reptilia	Squamata	Elapidae	Hydrophis platurus	384	2.58433		3			Myrvold et al. 2015
Reptilia	Squamata	Dipsadidae	Atractus latifrons	78	1.89209		3			Myrvold et al. 2015
Reptilia	Squamata	Dipsadidae	Coniophanes imperialis	50	1.69897		3			Myrvold et al. 2015
Reptilia	Squamata	Colubridae	Phyllorhynchus decurtatus	47	1.6721		3			Myrvold et al. 2015
Reptilia	Squamata	Lamprophiidae	Hemirhagerrhis nototaenia	47	1.6721		3			Myrvold et al. 2015
Reptilia	Squamata	Lamprophiidae	Hemirhagerrhis viperina	47	1.6721		3			Myrvold et al. 2015
Reptilia	Squamata	Leiosauridae	Pristidactylus achalensis	45	1.65321		3			Myrvold et al. 2015
Reptilia	Squamata	Tropiduridae	Microlophus albemarlensis	43.7	1.64048		3			Myrvold et al. 2015
Reptilia	Squamata	Typhlopidae	Anilios grypus	34	1.53148		3			Myrvold et al. 2015
Reptilia	Squamata	Colubridae	Chionactis palarostris	26	1.41497		3			Myrvold et al. 2015
Reptilia	Squamata	Dipsadidae	Rhadinaea flavilata	24	1.38021		3			Myrvold et al. 2015
Reptilia	Squamata	Elapidae	Brachyurophis roperi	24	1.38021		3			Myrvold et al. 2015
Reptilia	Squamata	Typhlopidae	Anilios guentheri	24	1.38021		3			Myrvold et al. 2015
Reptilia	Squamata	Scincidae	Lissolepis coventryi	23.49	1.37088		3			Myrvold et al. 2015
Reptilia	Squamata	Colubridae	Tantilla planiceps	22	1.34242		3			Myrvold et al. 2015
Reptilia	Squamata	Agamidae	Phrynocephalus mystaceus	21.75	1.33746		3			Myrvold et al. 2015
Reptilia	Squamata	Teiidae	Aspidoscelis marmorata	17.37	1.2398		3			Myrvold et al. 2015
Reptilia	Squamata	Teiidae	Aspidoscelis maxima	17.37	1.2398		3			Myrvold et al. 2015
Reptilia	Squamata	Teiidae	Aspidoscelis tigris	17.37	1.2398		3			Myrvold et al. 2015
Reptilia	Squamata	Colubridae	Tantilla yaquia	17	1.23045		3			Myrvold et al. 2015
Reptilia	Squamata	Crotaphytidae	Crotaphytus grismeri	16.08	1.20629		3			Myrvold et al. 2015
Reptilia	Squamata	Scincidae	Chalcides guentheri	13.6	1.13354		3			Myrvold et al. 2015
Reptilia	Squamata	Colubridae	Tantilla atriceps	13.5	1.13033		3			Myrvold et al. 2015
Reptilia	Squamata	Phrynosomatidae	Uma exsul	11.19	1.04883		3			Myrvold et al. 2015
Reptilia	Squamata	Scincidae	Lerista lineopunctulata	10.9	1.03743		3			Myrvold et al. 2015
Reptilia	Squamata	Anguidae	Mesaspis juarezi	9.59	0.981819		3			Myrvold et al. 2015
Reptilia	Squamata	Tropiduridae	Microlophus occipitalis	9.4	0.973128		3			Myrvold et al. 2015
Reptilia	Squamata	Agamidae	Phrynocephalus roborowskii	8.1	0.908485		3			Myrvold et al. 2015
Reptilia	Squamata	Agamidae	Phrynocephalus vlangalii	8.1	0.908485		3			Myrvold et al. 2015
Reptilia	Squamata	Colubridae	Chilomeniscus stramineus	6	0.778151		3			Myrvold et al. 2015
Reptilia	Squamata	Scincidae	Oligosoma zelandicum	5.1	0.70757		3			Myrvold et al. 2015
Reptilia	Squamata	Scincidae	Oligosoma lichenigera	4.9	0.690196		3			Myrvold et al. 2015
Reptilia	Squamata	Lacertidae	Takydromus hsuehshanensis	4.7	0.672098		3			Myrvold et al. 2015
Reptilia	Squamata	Liolaemidae	Liolaemus scolaroi	4.21	0.624282		3			Myrvold et al. 2015
Reptilia	Squamata	Scincidae	Morethia obscura	4.11	0.613842		3			Myrvold et al. 2015
Reptilia	Squamata	Typhlopidae	Anilios affinis	4	0.60206		3			Myrvold et al. 2015
Reptilia	Squamata	Amphisbaenidae	Amphisbaena kingii	3.86	0.586587		3			Myrvold et al. 2015
Reptilia	Squamata	Lacertidae	Iberolacerta aranica	3.58	0.553883		3			Myrvold et al. 2015
Reptilia	Squamata	Lacertidae	Eremias pleskei	3.28	0.515874		3			Myrvold et al. 2015
Reptilia	Squamata	Scincidae	Lerista desertorum	3.2	0.50515		3			Myrvold et al. 2015
Reptilia	Squamata	Agamidae	Phrynocephalus guttatus	2.86	0.456366		3			Myrvold et al. 2015
Reptilia	Squamata	Agamidae	Phrynocephalus versicolor	2.86	0.456366		3			Myrvold et al. 2015
Reptilia	Squamata	Lacertidae	Mesalina pasteuri	2.09	0.320146		3			Myrvold et al. 2015
Reptilia	Squamata	Leptotyphlopidae	Myriopholis cairi	2	0.30103		3			Myrvold et al. 2015
Reptilia	Squamata	Lacertidae	Mesalina balfouri	1.795	0.254064		3			Myrvold et al. 2015
Reptilia	Squamata	Lacertidae	Mesalina martini	1.795	0.254064		3			Myrvold et al. 2015
Reptilia	Squamata	Lacertidae	Mesalina olivieri	1.795	0.254064		3			Myrvold et al. 2015
Reptilia	Squamata	Lacertidae	Mesalina simoni	1.795	0.254064		3			Myrvold et al. 2015
Reptilia	Squamata	Scincidae	Ctenotus pallescens	1.7	0.230449		3			Myrvold et al. 2015
Reptilia	Squamata	Scincidae	Ctenotus schomburgkii	1.7	0.230449		3			Myrvold et al. 2015
Reptilia	Squamata	Scincidae	Hemiergis decresiensis	1.6	0.20412		3			Myrvold et al. 2015
Reptilia	Squamata	Scincidae	Hemiergis talbingoensis	1.6	0.20412		3			Myrvold et al. 2015
Reptilia	Squamata	Scincidae	Lerista borealis	1.52	0.181844		3			Myrvold et al. 2015
Reptilia	Squamata	Scincidae	Lerista elegans	0.3	-0.522879		3			Myrvold et al. 2015
Reptilia	Squamata	Elapidae	Hydrophis atriceps	680	2.83251		3.1			Myrvold et al. 2015
Reptilia	Squamata	Elapidae	Brachyurophis semifasciatus	24	1.38021		3.1			Myrvold et al. 2015
Reptilia	Squamata	Scincidae	Eulamprus kosciuskoi	8.3	0.919078		3.1			Myrvold et al. 2015
Reptilia	Squamata	Scincidae	Oligosoma maccanni	4.68	0.670246		3.1			Myrvold et al. 2015
Reptilia	Squamata	Scincidae	Lampropholis delicata	1.18	0.071882		3.1			Myrvold et al. 2015
Reptilia	Squamata	Scincidae	Eulamprus tympanum	16.55	1.2188		3.2			Myrvold et al. 2015
Reptilia	Squamata	Scincidae	Trachylepis vittata	7.415	0.870111		3.2			Myrvold et al. 2015
Reptilia	Squamata	Agamidae	Ctenophorus maculosus	6.75	0.829304		3.2			Myrvold et al. 2015
Reptilia	Squamata	Lacertidae	Eremias nikolskii	6.7	0.826075		3.2			Myrvold et al. 2015
Reptilia	Squamata	Scincidae	Anepischetosia maccoyi	2.54	0.404834		3.2			Myrvold et al. 2015
Reptilia	Squamata	Lacertidae	Podarcis erhardii	7.61	0.881385		3.25			Myrvold et al. 2015
Reptilia	Squamata	Teiidae	Aspidoscelis uniparens	7.525	0.876507		3.25			Myrvold et al. 2015
Reptilia	Squamata	Elapidae	Hydrophis fasciatus	512	2.70927		3.3			Myrvold et al. 2015
Reptilia	Squamata	Scincidae	Oligosoma oliveri	11.59	1.06408		3.3			Myrvold et al. 2015
Reptilia	Squamata	Agamidae	Ctenophorus salinarum	8	0.90309		3.3			Myrvold et al. 2015
Reptilia	Squamata	Liolaemidae	Liolaemus lineomaculatus	5.34	0.727541		3.3			Myrvold et al. 2015
Reptilia	Squamata	Lacertidae	Algyroides moreoticus	2.715	0.43377		3.3			Myrvold et al. 2015
Reptilia	Squamata	Agamidae	Ctenophorus isolepis	5.34	0.727541		3.35			Myrvold et al. 2015
Reptilia	Squamata	Agamidae	Ctenophorus ornatus	16.185	1.20911		3.4			Myrvold et al. 2015
Reptilia	Squamata	Teiidae	Aspidoscelis exsanguis	15.79	1.19838		3.4			Myrvold et al. 2015
Reptilia	Squamata	Teiidae	Aspidoscelis scalaris	13.7	1.13672		3.4			Myrvold et al. 2015
Reptilia	Squamata	Lacertidae	Dalmatolacerta oxycephala	6.16	0.789581		3.4			Myrvold et al. 2015
Reptilia	Squamata	Elapidae	Hydrophis inornatus	666	2.82347		3.5			Myrvold et al. 2015
Reptilia	Squamata	Viperidae	Crotalus tigris	279	2.4456		3.5			Myrvold et al. 2015
Reptilia	Squamata	Dipsadidae	Erythrolamprus typhlus	125	2.09691		3.5			Myrvold et al. 2015
Reptilia	Squamata	Opluridae	Oplurus cuvieri	117.7	2.07078		3.5			Myrvold et al. 2015
Reptilia	Squamata	Elapidae	Aspidomorphus muelleri	109	2.03743		3.5			Myrvold et al. 2015
Reptilia	Squamata	Natricidae	Natriciteres sylvatica	82	1.91381		3.5			Myrvold et al. 2015
Reptilia	Squamata	Natricidae	Natriciteres variegata	82	1.91381		3.5			Myrvold et al. 2015
Reptilia	Squamata	Colubridae	Phyllorhynchus browni	50	1.69897		3.5			Myrvold et al. 2015
Reptilia	Squamata	Agamidae	Gonocephalus grandis	48.38	1.68467		3.5			Myrvold et al. 2015
Reptilia	Squamata	Cordylidae	Pseudocordylus melanotus	30.43	1.4833		3.5			Myrvold et al. 2015
Reptilia	Squamata	Cordylidae	Pseudocordylus subviridis	30.43	1.4833		3.5			Myrvold et al. 2015
Reptilia	Squamata	Cordylidae	Pseudocordylus transvaalensis	30.43	1.4833		3.5			Myrvold et al. 2015
Reptilia	Squamata	Tropiduridae	Stenocercus dumerilii	26.34	1.42062		3.5			Myrvold et al. 2015
Reptilia	Squamata	Scincidae	Oligosoma suteri	19.8	1.29667		3.5			Myrvold et al. 2015
Reptilia	Squamata	Teiidae	Aspidoscelis tesselata	16.95	1.22917		3.5			Myrvold et al. 2015
Reptilia	Squamata	Teiidae	Aspidoscelis gularis	13.22	1.12123		3.5			Myrvold et al. 2015
Reptilia	Squamata	Scincidae	Eremiascincus fasciolatus	12.5	1.09691		3.5			Myrvold et al. 2015
Reptilia	Squamata	Scincidae	Ctenotus helenae	12	1.07918		3.5			Myrvold et al. 2015
Reptilia	Squamata	Lacertidae	Eremias stummeri	8.4	0.924279		3.5			Myrvold et al. 2015
Reptilia	Squamata	Lacertidae	Eremias suphani	8.4	0.924279		3.5			Myrvold et al. 2015
Reptilia	Squamata	Lacertidae	Eremias velox	8.4	0.924279		3.5			Myrvold et al. 2015
Reptilia	Squamata	Lacertidae	Podarcis peloponnesiacus	8.365	0.922466		3.5			Myrvold et al. 2015
Reptilia	Squamata	Lacertidae	Hellenolacerta graeca	8.175	0.912488		3.5			Myrvold et al. 2015
Reptilia	Squamata	Lacertidae	Eremias strauchi	7.565	0.878809		3.5			Myrvold et al. 2015
Reptilia	Squamata	Lacertidae	Acanthodactylus bedriagai	6.49	0.812245		3.5			Myrvold et al. 2015
Reptilia	Squamata	Lacertidae	Acanthodactylus pardalis	6.49	0.812245		3.5			Myrvold et al. 2015
Reptilia	Squamata	Liolaemidae	Liolaemus tenuis	4.465	0.649821		3.5			Myrvold et al. 2015
Reptilia	Squamata	Scincidae	Chalcides mionecton	4.3	0.633468		3.5			Myrvold et al. 2015
Reptilia	Squamata	Chamaeleonidae	Brookesia stumpffi	4	0.60206		3.5			Myrvold et al. 2015
Reptilia	Squamata	Scincidae	Pseudemoia entrecasteauxii	4	0.60206		3.5			Myrvold et al. 2015
Reptilia	Squamata	Lacertidae	Algyroides nigropunctatus	3.79	0.578639		3.5			Myrvold et al. 2015
Reptilia	Squamata	Chamaeleonidae	Brookesia superciliaris	2.8	0.447158		3.5			Myrvold et al. 2015
Reptilia	Squamata	Liolaemidae	Liolaemus lemniscatus	2.65	0.423246		3.5			Myrvold et al. 2015
Reptilia	Squamata	Lacertidae	Mesalina brevirostris	2	0.30103		3.5			Myrvold et al. 2015
Reptilia	Squamata	Scincidae	Ablepharus budaki	1.19	0.075547		3.5			Myrvold et al. 2015
Reptilia	Squamata	Scincidae	Ablepharus chernovi	1.19	0.075547		3.5			Myrvold et al. 2015
Reptilia	Squamata	Scincidae	Ablepharus kitaibelii	1.19	0.075547		3.5			Myrvold et al. 2015
Reptilia	Squamata	Scincidae	Plestiodon copei	6.29	0.798651		3.515			Myrvold et al. 2015
Reptilia	Squamata	Teiidae	Cnemidophorus martyris	18	1.25527		3.53			Myrvold et al. 2015
Reptilia	Squamata	Phrynosomatidae	Uta encantadae	3.6	0.556303		3.55			Myrvold et al. 2015
Reptilia	Squamata	Phrynosomatidae	Uta stansburiana	3.6	0.556303		3.55			Myrvold et al. 2015
Reptilia	Squamata	Liolaemidae	Liolaemus elongatus	12.75	1.10551		3.6			Myrvold et al. 2015
Reptilia	Squamata	Liolaemidae	Liolaemus petrophilus	12.75	1.10551		3.6			Myrvold et al. 2015
Reptilia	Squamata	Lacertidae	Heliobolus lugubris	4.775	0.678973		3.6			Myrvold et al. 2015
Reptilia	Squamata	Agamidae	Ctenophorus pictus	8	0.90309		3.65			Myrvold et al. 2015
Reptilia	Squamata	Teiidae	Aspidoscelis sexlineata	7.9	0.897627		3.65			Myrvold et al. 2015
Reptilia	Squamata	Elapidae	Laticauda crockeri	384	2.58433		3.7			Myrvold et al. 2015
Reptilia	Squamata	Elapidae	Laticauda laticaudata	384	2.58433		3.7			Myrvold et al. 2015
Reptilia	Squamata	Phrynosomatidae	Sceloporus gadoviae	5.615	0.74935		3.7			Myrvold et al. 2015
Reptilia	Squamata	Lacertidae	Iberolacerta horvathi	5.18	0.71433		3.7			Myrvold et al. 2015
Reptilia	Squamata	Scincidae	Ctenotus leae	3.3	0.518514		3.7			Myrvold et al. 2015
Reptilia	Squamata	Scincidae	Niveoscincus metallicus	3.085	0.489255		3.7			Myrvold et al. 2015
Reptilia	Squamata	Lacertidae	Acanthodactylus maculatus	7.4	0.869232		3.75			Myrvold et al. 2015
Reptilia	Squamata	Lacertidae	Eremias nigrocellata	5.365	0.72957		3.75			Myrvold et al. 2015
Reptilia	Squamata	Elapidae	Aipysurus eydouxii	512	2.70927		3.8			Myrvold et al. 2015
Reptilia	Squamata	Scincidae	Cyclodomorphus celatus	22.88	1.35946		3.8			Myrvold et al. 2015
Reptilia	Squamata	Agamidae	Draco cyanopterus	10.875	1.03643		3.8			Myrvold et al. 2015
Reptilia	Squamata	Agamidae	Draco reticulatus	10.2	1.0086		3.8			Myrvold et al. 2015
Reptilia	Squamata	Teiidae	Contomastix lacertoides	9.13	0.960471		3.8			Myrvold et al. 2015
Reptilia	Squamata	Phrynosomatidae	Sceloporus teapensis	8.74	0.941511		3.8			Myrvold et al. 2015
Reptilia	Squamata	Phrynosomatidae	Sceloporus variabilis	8.74	0.941511		3.8			Myrvold et al. 2015
Reptilia	Squamata	Agamidae	Draco boschmai	8.475	0.92814		3.8			Myrvold et al. 2015
Reptilia	Squamata	Agamidae	Draco sumatranus	8.475	0.92814		3.8			Myrvold et al. 2015
Reptilia	Squamata	Agamidae	Draco timorensis	8.475	0.92814		3.8			Myrvold et al. 2015
Reptilia	Squamata	Agamidae	Draco volans	8.475	0.92814		3.8			Myrvold et al. 2015
Reptilia	Squamata	Phrynosomatidae	Holbrookia propinqua	5.65	0.752048		3.8			Myrvold et al. 2015
Reptilia	Squamata	Lacertidae	Pedioplanis namaquensis	3.035	0.482159		3.8			Myrvold et al. 2015
Reptilia	Squamata	Scincidae	Hemiergis quadrilineata	3	0.477121		3.8			Myrvold et al. 2015
Reptilia	Squamata	Scincidae	Morethia butleri	1.6	0.20412		3.8			Myrvold et al. 2015
Reptilia	Squamata	Elapidae	Micropechis ikaheka	3113	3.49318		3.9			Myrvold et al. 2015
Reptilia	Squamata	Agamidae	Gonocephalus bellii	36.12	1.55775		3.9			Myrvold et al. 2015
Reptilia	Squamata	Teiidae	Aspidoscelis sonorae	14.39	1.15806		3.9			Myrvold et al. 2015
Reptilia	Squamata	Typhlopidae	Anilios wiedii	10	1		3.9			Myrvold et al. 2015
Reptilia	Squamata	Phrynosomatidae	Sceloporus smithi	8.74	0.941511		3.9			Myrvold et al. 2015
Reptilia	Squamata	Scincidae	Marisora unimarginata	7.32	0.864511		3.9			Myrvold et al. 2015
Reptilia	Squamata	Lacertidae	Nucras tessellata	7.16	0.854913		3.9			Myrvold et al. 2015
Reptilia	Squamata	Liolaemidae	Liolaemus boulengeri	6.3	0.799341		3.9			Myrvold et al. 2015
Reptilia	Squamata	Typhlopidae	Indotyphlops braminus	5	0.69897		3.95			Myrvold et al. 2015
Reptilia	Squamata	Colubridae	Elaphe carinata	2707	3.43249		4			Myrvold et al. 2015
Reptilia	Squamata	Colubridae	Oxybelis aeneus	1359	3.13322		4			Myrvold et al. 2015
Reptilia	Squamata	Colubridae	Platyceps collaris	950	2.97772		4			Myrvold et al. 2015
Reptilia	Squamata	Elapidae	Micrurus lemniscatus	601	2.77887		4			Myrvold et al. 2015
Reptilia	Squamata	Elapidae	Micrurus ibiboboca	449.5	2.65273		4			Myrvold et al. 2015
Reptilia	Squamata	Colubridae	Macroprotodon brevis	104	2.01703		4			Myrvold et al. 2015
Reptilia	Squamata	Colubridae	Macroprotodon cucullatus	104	2.01703		4			Myrvold et al. 2015
Reptilia	Squamata	Colubridae	Macroprotodon mauritanicus	104	2.01703		4			Myrvold et al. 2015
Reptilia	Squamata	Pareatidae	Pareas carinatus	82	1.91381		4			Myrvold et al. 2015
Reptilia	Squamata	Teiidae	Ameiva plei	76.3	1.88252		4			Myrvold et al. 2015
Reptilia	Squamata	Teiidae	Ameiva fuscata	75.94	1.88047		4			Myrvold et al. 2015
Reptilia	Squamata	Teiidae	Aspidoscelis burti	34.2	1.53403		4			Myrvold et al. 2015
Reptilia	Squamata	Teiidae	Aspidoscelis stictogramma	34.2	1.53403		4			Myrvold et al. 2015
Reptilia	Squamata	Teiidae	Aspidoscelis xanthonota	34.2	1.53403		4			Myrvold et al. 2015
Reptilia	Squamata	Agamidae	Gonocephalus bornensis	31.56	1.49914		4			Myrvold et al. 2015
Reptilia	Squamata	Leptotyphlopidae	Rena humilis	26	1.41497		4			Myrvold et al. 2015
Reptilia	Squamata	Agamidae	Ctenophorus nuchalis	21.45	1.33143		4			Myrvold et al. 2015
Reptilia	Squamata	Dactyloidae	Anolis gaigei	19.4	1.2878		4			Myrvold et al. 2015
Reptilia	Squamata	Teiidae	Holcosus chaitzami	19.4	1.2878		4			Myrvold et al. 2015
Reptilia	Squamata	Dipsadidae	Carphophis vermis	18.5	1.26717		4			Myrvold et al. 2015
Reptilia	Squamata	Lacertidae	Acanthodactylus schreiberi	18.15	1.25888		4			Myrvold et al. 2015
Reptilia	Squamata	Scincidae	Ctenotus fallens	14.7	1.16732		4			Myrvold et al. 2015
Reptilia	Squamata	Phrynosomatidae	Petrosaurus mearnsi	14	1.14613		4			Myrvold et al. 2015
Reptilia	Squamata	Teiidae	Aspidoscelis velox	12.29	1.08955		4			Myrvold et al. 2015
Reptilia	Squamata	Agamidae	Draco spilopterus	10.6	1.02531		4			Myrvold et al. 2015
Reptilia	Squamata	Lacertidae	Archaeolacerta bedriagae	10.3	1.01284		4			Myrvold et al. 2015
Reptilia	Squamata	Agamidae	Draco cornutus	9.3	0.968483		4			Myrvold et al. 2015
Reptilia	Squamata	Scincidae	Trachylepis aurata	8.8	0.944483		4			Myrvold et al. 2015
Reptilia	Squamata	Scincidae	Trachylepis septemtaeniata	8.8	0.944483		4			Myrvold et al. 2015
Reptilia	Squamata	Agamidae	Otocryptis wiegmanni	8	0.90309		4			Myrvold et al. 2015
Reptilia	Squamata	Lacertidae	Darevskia bithynica	7.93	0.899273		4			Myrvold et al. 2015
Reptilia	Squamata	Lacertidae	Podarcis pityusensis	5.76	0.760422		4			Myrvold et al. 2015
Reptilia	Squamata	Scincidae	Techmarscincus jigurru	5.6	0.748188		4			Myrvold et al. 2015
Reptilia	Squamata	Lacertidae	Darevskia raddei	4.71	0.673021		4			Myrvold et al. 2015
Reptilia	Squamata	Lacertidae	Meroles squamulosa	4.65	0.667453		4			Myrvold et al. 2015
Reptilia	Squamata	Lacertidae	Darevskia derjugini	4.27	0.630428		4			Myrvold et al. 2015
Reptilia	Squamata	Lacertidae	Phoenicolacerta troodica	4.09	0.611723		4			Myrvold et al. 2015
Reptilia	Squamata	Liolaemidae	Liolaemus wiegmannii	4.06	0.608526		4			Myrvold et al. 2015
Reptilia	Squamata	Lacertidae	Podarcis waglerianus	4.02	0.604226		4			Myrvold et al. 2015
Reptilia	Squamata	Scincidae	Ctenotus labillardieri	3.5	0.544068		4			Myrvold et al. 2015
Reptilia	Squamata	Scincidae	Ctenotus lancelini	3.5	0.544068		4			Myrvold et al. 2015
Reptilia	Squamata	Lacertidae	Ophisops elegans	2.83	0.451786		4			Myrvold et al. 2015
Reptilia	Squamata	Scincidae	Ctenotus ariadnae	2.5	0.39794		4			Myrvold et al. 2015
Reptilia	Squamata	Scincidae	Asymblepharus sikimmensis	1.34	0.127105		4			Myrvold et al. 2015
Reptilia	Squamata	Scincidae	Egernia douglasi	36.64	1.56396		4.05			Myrvold et al. 2015
Reptilia	Squamata	Scincidae	Egernia striolata	36.64	1.56396		4.05			Myrvold et al. 2015
Reptilia	Squamata	Dipsadidae	Diadophis punctatus	161	2.20683		4.1			Myrvold et al. 2015
Reptilia	Squamata	Scincidae	Alinea pergravis	16.775	1.22466		4.1			Myrvold et al. 2015
Reptilia	Squamata	Scincidae	Mabuya mabouya	16.775	1.22466		4.1			Myrvold et al. 2015
Reptilia	Squamata	Scincidae	Marisora alliacea	16.775	1.22466		4.1			Myrvold et al. 2015
Reptilia	Squamata	Teiidae	Contomastix vacariensis	4.75	0.676694		4.1			Myrvold et al. 2015
Reptilia	Squamata	Lacertidae	Meroles suborbitalis	4.52	0.655138		4.1			Myrvold et al. 2015
Reptilia	Squamata	Lacertidae	Darevskia portschinskii	3.48	0.541579		4.1			Myrvold et al. 2015
Reptilia	Squamata	Teiidae	Kentropyx calcarata	27.79	1.44389		4.2			Myrvold et al. 2015
Reptilia	Squamata	Teiidae	Aspidoscelis lineattissima	16.8	1.22531		4.2			Myrvold et al. 2015
Reptilia	Squamata	Scincidae	Aspronema dorsivittatum	9.325	0.969649		4.2			Myrvold et al. 2015
Reptilia	Squamata	Liolaemidae	Liolaemus pictus	6.4	0.80618		4.2			Myrvold et al. 2015
Reptilia	Squamata	Liolaemidae	Liolaemus septentrionalis	6.4	0.80618		4.2			Myrvold et al. 2015
Reptilia	Squamata	Elapidae	Cryptophis nigrescens	666	2.82347		4.3			Myrvold et al. 2015
Reptilia	Squamata	Lacertidae	Gallotia caesaris	16.48	1.21696		4.3			Myrvold et al. 2015
Reptilia	Squamata	Xantusiidae	Xantusia riversiana	14.66	1.16613		4.3			Myrvold et al. 2015
Reptilia	Squamata	Anguidae	Mesaspis monticola	10.57	1.02407		4.3			Myrvold et al. 2015
Reptilia	Squamata	Agamidae	Japalura chapaensis	9.345	0.970579		4.3			Myrvold et al. 2015
Reptilia	Squamata	Agamidae	Japalura swinhonis	9.345	0.970579		4.3			Myrvold et al. 2015
Reptilia	Squamata	Scincidae	Brasiliscincus agilis	6.465	0.810569		4.3			Myrvold et al. 2015
Reptilia	Squamata	Scincidae	Egernia cunninghami	262.64	2.41936		4.35			Myrvold et al. 2015
Reptilia	Squamata	Phrynosomatidae	Callisaurus draconoides	12.305	1.09008		4.36			Myrvold et al. 2015
Reptilia	Squamata	Scincidae	Tiliqua multifasciata	386.42	2.58706		4.4			Myrvold et al. 2015
Reptilia	Squamata	Lacertidae	Mesalina guttulata	2.435	0.386499		4.4			Myrvold et al. 2015
Reptilia	Squamata	Lacertidae	Mesalina watsonana	2.435	0.386499		4.4			Myrvold et al. 2015
Reptilia	Squamata	Colubridae	Boiga cyanea	2541	3.405		4.5			Myrvold et al. 2015
Reptilia	Squamata	Lamprophiidae	Psammophis mossambicus	2381	3.37676		4.5			Myrvold et al. 2015
Reptilia	Squamata	Lamprophiidae	Psammophis sibilans	2381	3.37676		4.5			Myrvold et al. 2015
Reptilia	Squamata	Lamprophiidae	Psammophis trinasalis	2381	3.37676		4.5			Myrvold et al. 2015
Reptilia	Squamata	Colubridae	Boiga nigriceps	2080	3.31806		4.5			Myrvold et al. 2015
Reptilia	Squamata	Lamprophiidae	Psammophis brevirostris	1687	3.22712		4.5			Myrvold et al. 2015
Reptilia	Squamata	Lamprophiidae	Psammophis leopardinus	1687	3.22712		4.5			Myrvold et al. 2015
Reptilia	Squamata	Teiidae	Dracaena guianensis	1500	3.17609		4.5			Myrvold et al. 2015
Reptilia	Squamata	Colubridae	Dendrelaphis caudolineatus	1359	3.13322		4.5			Myrvold et al. 2015
Reptilia	Squamata	Colubridae	Dendrelaphis flavescens	1359	3.13322		4.5			Myrvold et al. 2015
Reptilia	Squamata	Colubridae	Dendrelaphis luzonensis	1359	3.13322		4.5			Myrvold et al. 2015
Reptilia	Squamata	Colubridae	Dendrelaphis modestus	1359	3.13322		4.5			Myrvold et al. 2015
Reptilia	Squamata	Colubridae	Dendrelaphis terrificus	1359	3.13322		4.5			Myrvold et al. 2015
Reptilia	Squamata	Viperidae	Crotalus molossus	771	2.88705		4.5			Myrvold et al. 2015
Reptilia	Squamata	Elapidae	Micrurus altirostris	724.5	2.86004		4.5			Myrvold et al. 2015
Reptilia	Squamata	Dipsadidae	Imantodes cenchoa	570	2.75587		4.5			Myrvold et al. 2015
Reptilia	Squamata	Dipsadidae	Pseudoboa coronata	484	2.68485		4.5			Myrvold et al. 2015
Reptilia	Squamata	Colubridae	Lampropeltis knoblochi	432	2.63548		4.5			Myrvold et al. 2015
Reptilia	Squamata	Colubridae	Lampropeltis pyromelana	432	2.63548		4.5			Myrvold et al. 2015
Reptilia	Squamata	Elapidae	Toxicocalamus loriae	125	2.09691		4.5			Myrvold et al. 2015
Reptilia	Squamata	Natricidae	Natriciteres bipostocularis	82	1.91381		4.5			Myrvold et al. 2015
Reptilia	Squamata	Scincidae	Oligosoma fallai	39.9	1.60097		4.5			Myrvold et al. 2015
Reptilia	Squamata	Varanidae	Varanus pilbarensis	30.3	1.48144		4.5			Myrvold et al. 2015
Reptilia	Squamata	Teiidae	Aspidoscelis guttata	23.715	1.37502		4.5			Myrvold et al. 2015
Reptilia	Squamata	Varanidae	Varanus kingorum	18.3	1.26245		4.5			Myrvold et al. 2015
Reptilia	Squamata	Scincidae	Chalcides sepsoides	10.49	1.02078		4.5			Myrvold et al. 2015
Reptilia	Squamata	Tropiduridae	Tropidurus itambere	9.3	0.968483		4.5			Myrvold et al. 2015
Reptilia	Squamata	Lacertidae	Acanthodactylus boskianus	8.3	0.919078		4.5			Myrvold et al. 2015
Reptilia	Squamata	Scincidae	Aspronema cochabambae	8	0.90309		4.5			Myrvold et al. 2015
Reptilia	Squamata	Scincidae	Notomabuya frenata	8	0.90309		4.5			Myrvold et al. 2015
Reptilia	Squamata	Lacertidae	Darevskia saxicola	7.625	0.88224		4.5			Myrvold et al. 2015
Reptilia	Squamata	Leptotyphlopidae	Rena dissectus	7	0.845098		4.5			Myrvold et al. 2015
Reptilia	Squamata	Leptotyphlopidae	Rena dulcis	7	0.845098		4.5			Myrvold et al. 2015
Reptilia	Squamata	Leptotyphlopidae	Rena myopica	7	0.845098		4.5			Myrvold et al. 2015
Reptilia	Squamata	Agamidae	Phrynocephalus helioscopus	4.775	0.678973		4.5			Myrvold et al. 2015
Reptilia	Squamata	Agamidae	Phrynocephalus persicus	4.775	0.678973		4.5			Myrvold et al. 2015
Reptilia	Squamata	Phrynosomatidae	Sceloporus merriami	4.455	0.648848		4.5			Myrvold et al. 2015
Reptilia	Squamata	Scincidae	Sphenomorphus maculatus	3.51	0.545307		4.5			Myrvold et al. 2015
Reptilia	Squamata	Lacertidae	Mesalina rubropunctata	2.815	0.449478		4.5			Myrvold et al. 2015
Reptilia	Squamata	Lacertidae	Darevskia armeniaca	2.1	0.322219		4.5			Myrvold et al. 2015
Reptilia	Squamata	Scincidae	Afroablepharus wahlbergi	1.155	0.062582		4.5			Myrvold et al. 2015
Reptilia	Squamata	Agamidae	Gonocephalus chamaeleontinus	43.48	1.63829		4.6			Myrvold et al. 2015
Reptilia	Squamata	Anguidae	Elgaria coerulea	25.1	1.39967		4.6			Myrvold et al. 2015
Reptilia	Squamata	Agamidae	Ctenophorus reticulatus	15.1	1.17898		4.6			Myrvold et al. 2015
Reptilia	Squamata	Lacertidae	Darevskia rudis	7.93	0.899273		4.6			Myrvold et al. 2015
Reptilia	Squamata	Scincidae	Eremiascincus richardsonii	11.23	1.05038		4.65			Myrvold et al. 2015
Reptilia	Squamata	Scincidae	Plestiodon lynxe	4.54	0.657056		4.65			Myrvold et al. 2015
Reptilia	Squamata	Scincidae	Varzea bistriata	17.895	1.25273		4.7			Myrvold et al. 2015
Reptilia	Squamata	Scincidae	Copeoglossum nigropunctatum	16.835	1.22621		4.7			Myrvold et al. 2015
Reptilia	Squamata	Lacertidae	Nucras taeniolata	7.73	0.888179		4.7			Myrvold et al. 2015
Reptilia	Squamata	Lacertidae	Nucras holubi	6.915	0.839792		4.7			Myrvold et al. 2015
Reptilia	Squamata	Lacertidae	Nucras ornata	6.915	0.839792		4.7			Myrvold et al. 2015
Reptilia	Squamata	Lacertidae	Podarcis tauricus	6.62	0.820858		4.7			Myrvold et al. 2015
Reptilia	Squamata	Lacertidae	Dinarolacerta mosorensis	6.105	0.785686		4.7			Myrvold et al. 2015
Reptilia	Squamata	Scincidae	Ctenotus leonhardii	4.9	0.690196		4.7			Myrvold et al. 2015
Reptilia	Squamata	Agamidae	Lophognathus temporalis	38.1	1.58092		4.75			Myrvold et al. 2015
Reptilia	Squamata	Lacertidae	Podarcis melisellensis	5.57	0.745855		4.75			Myrvold et al. 2015
Reptilia	Squamata	Lacertidae	Pedioplanis burchelli	3.89	0.58995		4.75			Myrvold et al. 2015
Reptilia	Squamata	Colubridae	Coronella girondica	196	2.29226		4.8			Myrvold et al. 2015
Reptilia	Squamata	Elapidae	Suta suta	82	1.91381		4.8			Myrvold et al. 2015
Reptilia	Squamata	Scincidae	Eulamprus quoyii	26.305	1.42004		4.8			Myrvold et al. 2015
Reptilia	Squamata	Teiidae	Kentropyx striata	18.275	1.26186		4.8			Myrvold et al. 2015
Reptilia	Squamata	Tropiduridae	Tropidurus guarani	18.115	1.25804		4.8			Myrvold et al. 2015
Reptilia	Squamata	Tropiduridae	Tropidurus spinulosus	18.115	1.25804		4.8			Myrvold et al. 2015
Reptilia	Squamata	Scincidae	Plestiodon egregius	0.77	-0.113509		4.8			Myrvold et al. 2015
Reptilia	Squamata	Scincidae	Scincus mitranus	25.775	1.4112		4.9			Myrvold et al. 2015
Reptilia	Squamata	Scincidae	Trachylepis spilogaster	7.685	0.885644		4.9			Myrvold et al. 2015
Reptilia	Squamata	Viperidae	Crotalus lepidus	219	2.34044		4.95			Myrvold et al. 2015
Reptilia	Squamata	Lacertidae	Darevskia valentini	7.8	0.892095		4.95			Myrvold et al. 2015
Reptilia	Squamata	Elapidae	Demansia papuensis	1359	3.13322		5			Myrvold et al. 2015
Reptilia	Squamata	Colubridae	Hierophis viridiflavus	1306	3.11594		5			Myrvold et al. 2015
Reptilia	Squamata	Colubridae	Senticolis triaspis	753	2.87679		5			Myrvold et al. 2015
Reptilia	Squamata	Dipsadidae	Philodryas argenteus	682	2.83378		5			Myrvold et al. 2015
Reptilia	Squamata	Scincidae	Tiliqua nigrolutea	562.475	2.7501		5			Myrvold et al. 2015
Reptilia	Squamata	Colubridae	Rhinocheilus lecontei	432	2.63548		5			Myrvold et al. 2015
Reptilia	Squamata	Colubridae	Zamenis situla	384	2.58433		5			Myrvold et al. 2015
Reptilia	Squamata	Dipsadidae	Leptodeira septentrionalis	361	2.55751		5			Myrvold et al. 2015
Reptilia	Squamata	Scincidae	Egernia kingii	277.985	2.44402		5			Myrvold et al. 2015
Reptilia	Squamata	Dipsadidae	Leptodeira polysticta	271	2.43297		5			Myrvold et al. 2015
Reptilia	Squamata	Boidae	Charina bottae	219	2.34044		5			Myrvold et al. 2015
Reptilia	Squamata	Boidae	Charina umbratica	219	2.34044		5			Myrvold et al. 2015
Reptilia	Squamata	Scincidae	Egernia stokesii	198.76	2.29833		5			Myrvold et al. 2015
Reptilia	Squamata	Dipsadidae	Erythrolamprus poecilogyrus	122.5	2.08814		5			Myrvold et al. 2015
Reptilia	Squamata	Dipsadidae	Hypsiglena affinis	104	2.01703		5			Myrvold et al. 2015
Reptilia	Squamata	Dipsadidae	Hypsiglena chlorophaea	104	2.01703		5			Myrvold et al. 2015
Reptilia	Squamata	Dipsadidae	Hypsiglena jani	104	2.01703		5			Myrvold et al. 2015
Reptilia	Squamata	Dipsadidae	Hypsiglena ochrorhyncha	104	2.01703		5			Myrvold et al. 2015
Reptilia	Squamata	Dipsadidae	Hypsiglena torquata	104	2.01703		5			Myrvold et al. 2015
Reptilia	Squamata	Scincidae	Eumeces algeriensis	85.4	1.93146		5			Myrvold et al. 2015
Reptilia	Squamata	Lamprophiidae	Lycophidion ornatum	68.5	1.83569		5			Myrvold et al. 2015
Reptilia	Squamata	Typhlopidae	Anilios pinguis	63	1.79934		5			Myrvold et al. 2015
Reptilia	Squamata	Amphisbaenidae	Amphisbaena microcephalum	58.7	1.76864		5			Myrvold et al. 2015
Reptilia	Squamata	Gerrhosauridae	Zonosaurus haraldmeieri	45.4	1.65706		5			Myrvold et al. 2015
Reptilia	Squamata	Colubridae	Sonora semiannulata	42	1.62325		5			Myrvold et al. 2015
Reptilia	Squamata	Agamidae	Leiolepis guttata	40	1.60206		5			Myrvold et al. 2015
Reptilia	Squamata	Teiidae	Teius teyou	39.355	1.595		5			Myrvold et al. 2015
Reptilia	Squamata	Crotaphytidae	Gambelia sila	39.29	1.59428		5			Myrvold et al. 2015
Reptilia	Squamata	Teiidae	Kentropyx pelviceps	36.15	1.55811		5			Myrvold et al. 2015
Reptilia	Squamata	Dipsadidae	Contia tenuis	34	1.53148		5			Myrvold et al. 2015
Reptilia	Squamata	Crotaphytidae	Crotaphytus bicinctores	29.525	1.47019		5			Myrvold et al. 2015
Reptilia	Squamata	Crotaphytidae	Crotaphytus collaris	29.525	1.47019		5			Myrvold et al. 2015
Reptilia	Squamata	Crotaphytidae	Crotaphytus dickersonae	29.525	1.47019		5			Myrvold et al. 2015
Reptilia	Squamata	Crotaphytidae	Crotaphytus insularis	29.525	1.47019		5			Myrvold et al. 2015
Reptilia	Squamata	Crotaphytidae	Crotaphytus nebrius	29.525	1.47019		5			Myrvold et al. 2015
Reptilia	Squamata	Crotaphytidae	Crotaphytus vestigium	29.525	1.47019		5			Myrvold et al. 2015
Reptilia	Squamata	Lacertidae	Gallotia galloti	27.49	1.43917		5			Myrvold et al. 2015
Reptilia	Squamata	Elapidae	Brachyurophis fasciolatus	24	1.38021		5			Myrvold et al. 2015
Reptilia	Squamata	Elapidae	Simoselaps warro	24	1.38021		5			Myrvold et al. 2015
Reptilia	Squamata	Scincidae	Eutropis multifasciata	22.75	1.35698		5			Myrvold et al. 2015
Reptilia	Squamata	Lacertidae	Acanthodactylus beershebensis	19	1.27875		5			Myrvold et al. 2015
Reptilia	Squamata	Dipsadidae	Carphophis amoenus	15	1.17609		5			Myrvold et al. 2015
Reptilia	Squamata	Agamidae	Lophognathus longirostris	12.62	1.10106		5			Myrvold et al. 2015
Reptilia	Squamata	Lacertidae	Eremias persica	11.995	1.079		5			Myrvold et al. 2015
Reptilia	Squamata	Scincidae	Brasiliscincus heathi	8.735	0.941263		5			Myrvold et al. 2015
Reptilia	Squamata	Liolaemidae	Liolaemus huacahuasicus	8.11	0.909021		5			Myrvold et al. 2015
Reptilia	Squamata	Lacertidae	Podarcis siculus	6.935	0.841046		5			Myrvold et al. 2015
Reptilia	Squamata	Lacertidae	Takydromus amurensis	6.75	0.829304		5			Myrvold et al. 2015
Reptilia	Squamata	Phrynosomatidae	Holbrookia lacerata	6.47	0.810904		5			Myrvold et al. 2015
Reptilia	Squamata	Phrynosomatidae	Holbrookia elegans	5.685	0.75473		5			Myrvold et al. 2015
Reptilia	Squamata	Phrynosomatidae	Holbrookia maculata	5.685	0.75473		5			Myrvold et al. 2015
Reptilia	Squamata	Lacertidae	Darevskia unisexualis	4.9	0.690196		5			Myrvold et al. 2015
Reptilia	Squamata	Scincidae	Bassiana duperreyi	4.365	0.639984		5			Myrvold et al. 2015
Reptilia	Squamata	Trogonophiidae	Trogonophis wiegmanni	4.32	0.635484		5			Myrvold et al. 2015
Reptilia	Squamata	Scincidae	Sphenomorphus fasciatus	20.14	1.30406		5.1			Myrvold et al. 2015
Reptilia	Squamata	Scincidae	Trachylepis sparsa	10.565	1.02387		5.1			Myrvold et al. 2015
Reptilia	Squamata	Corytophanidae	Basiliscus vittatus	60.87	1.7844		5.2			Myrvold et al. 2015
Reptilia	Squamata	Diploglossidae	Ophiodes striatus	28.23	1.45071		5.2			Myrvold et al. 2015
Reptilia	Squamata	Lacertidae	Phoenicolacerta laevis	6.7	0.826075		5.2			Myrvold et al. 2015
Reptilia	Squamata	Scincidae	Sphenomorphus taiwanensis	3.11	0.49276		5.2			Myrvold et al. 2015
Reptilia	Squamata	Elapidae	Hydrophis hardwickii	1306	3.11594		5.25			Myrvold et al. 2015
Reptilia	Squamata	Elapidae	Brachyurophis australis	47	1.6721		5.3			Myrvold et al. 2015
Reptilia	Squamata	Anguidae	Dopasia gracilis	11.18	1.04844		5.3			Myrvold et al. 2015
Reptilia	Squamata	Xenosauridae	Xenosaurus agrenon	23.59	1.37273		5.4			Myrvold et al. 2015
Reptilia	Squamata	Xenosauridae	Xenosaurus grandis	23.59	1.37273		5.4			Myrvold et al. 2015
Reptilia	Squamata	Xenosauridae	Xenosaurus rackhami	23.59	1.37273		5.4			Myrvold et al. 2015
Reptilia	Squamata	Phrynosomatidae	Phrynosoma mcallii	11.57	1.06333		5.4			Myrvold et al. 2015
Reptilia	Squamata	Scincidae	Plestiodon lagunensis	5.09	0.706718		5.4			Myrvold et al. 2015
Reptilia	Squamata	Scincidae	Plestiodon skiltonianus	5.09	0.706718		5.4			Myrvold et al. 2015
Reptilia	Squamata	Scincidae	Concinnia brachyosoma	7.07	0.849419		5.45			Myrvold et al. 2015
Reptilia	Squamata	Colubridae	Chironius fuscus	1037	3.01578		5.5			Myrvold et al. 2015
Reptilia	Squamata	Elapidae	Micrurus baliocoryphus	848	2.9284		5.5			Myrvold et al. 2015
Reptilia	Squamata	Elapidae	Micrurus brasiliensis	848	2.9284		5.5			Myrvold et al. 2015
Reptilia	Squamata	Elapidae	Micrurus diana	848	2.9284		5.5			Myrvold et al. 2015
Reptilia	Squamata	Elapidae	Micrurus frontalis	848	2.9284		5.5			Myrvold et al. 2015
Reptilia	Squamata	Elapidae	Micrurus pyrrhocryptus	848	2.9284		5.5			Myrvold et al. 2015
Reptilia	Squamata	Colubridae	Drymobius margaritiferus	790	2.89763		5.5			Myrvold et al. 2015
Reptilia	Squamata	Colubridae	Lampropeltis zonata	407	2.60959		5.5			Myrvold et al. 2015
Reptilia	Squamata	Dipsadidae	Erythrolamprus aesculapii	308	2.48855		5.5			Myrvold et al. 2015
Reptilia	Squamata	Dipsadidae	Erythrolamprus ocellatus	308	2.48855		5.5			Myrvold et al. 2015
Reptilia	Squamata	Colubridae	Cemophora coccinea	219	2.34044		5.5			Myrvold et al. 2015
Reptilia	Squamata	Elapidae	Cryptophis nigrostriatus	88	1.94448		5.5			Myrvold et al. 2015
Reptilia	Squamata	Dipsadidae	Atractus resplendens	30	1.47712		5.5			Myrvold et al. 2015
Reptilia	Squamata	Dipsadidae	Atractus torquatus	30	1.47712		5.5			Myrvold et al. 2015
Reptilia	Squamata	Agamidae	Pseudotrapelus sinaitus	28.5	1.45484		5.5			Myrvold et al. 2015
Reptilia	Squamata	Tropiduridae	Tropidurus etheridgei	16.335	1.21312		5.5			Myrvold et al. 2015
Reptilia	Squamata	Tropiduridae	Stenocercus chrysopygus	8.93	0.950851		5.5			Myrvold et al. 2015
Reptilia	Squamata	Lacertidae	Acanthodactylus spinicauda	5.58	0.746634		5.5			Myrvold et al. 2015
Reptilia	Squamata	Lacertidae	Darevskia chlorogaster	5.11	0.708421		5.5			Myrvold et al. 2015
Reptilia	Squamata	Lacertidae	Anatololacerta danfordi	4.5	0.653213		5.5			Myrvold et al. 2015
Reptilia	Squamata	Liolaemidae	Liolaemus darwinii	4.5	0.653213		5.5			Myrvold et al. 2015
Reptilia	Squamata	Lacertidae	Takydromus wolteri	2.845	0.454082		5.5			Myrvold et al. 2015
Reptilia	Squamata	Phrynosomatidae	Cophosaurus texanus	8.645	0.936765		5.55			Myrvold et al. 2015
Reptilia	Squamata	Scincidae	Trachylepis maculilabris	7.97	0.901458		5.6			Myrvold et al. 2015
Reptilia	Squamata	Liolaemidae	Liolaemus koslowskyi	5.88	0.769377		5.6			Myrvold et al. 2015
Reptilia	Squamata	Viperidae	Agkistrodon contortrix	950	2.97772		5.65			Myrvold et al. 2015
Reptilia	Squamata	Typhlopidae	Anilios bituberculatus	34	1.53148		5.7			Myrvold et al. 2015
Reptilia	Squamata	Agamidae	Ctenophorus caudicinctus	13	1.11394		5.7			Myrvold et al. 2015
Reptilia	Squamata	Elapidae	Pseudonaja guttata	196	2.29226		5.8			Myrvold et al. 2015
Reptilia	Squamata	Viperidae	Crotalus pricei	104	2.01703		5.8			Myrvold et al. 2015
Reptilia	Squamata	Liolaemidae	Liolaemus andinus	20.07	1.30255		5.8			Myrvold et al. 2015
Reptilia	Squamata	Liolaemidae	Liolaemus poecilochromus	20.07	1.30255		5.8			Myrvold et al. 2015
Reptilia	Squamata	Liolaemidae	Liolaemus multicolor	6.22	0.79379		5.8			Myrvold et al. 2015
Reptilia	Squamata	Liolaemidae	Liolaemus signifer	6.22	0.79379		5.8			Myrvold et al. 2015
Reptilia	Squamata	Phrynosomatidae	Sceloporus bicanthalis	4.35	0.638489		5.8			Myrvold et al. 2015
Reptilia	Squamata	Phrynosomatidae	Sceloporus aeneus	4.3	0.633468		5.8			Myrvold et al. 2015
Reptilia	Squamata	Anguidae	Barisia herrerae	19.58	1.29181		5.9			Myrvold et al. 2015
Reptilia	Squamata	Scincidae	Trachylepis punctatissima	14.04	1.14737		5.9			Myrvold et al. 2015
Reptilia	Squamata	Scincidae	Trachylepis striata	14.04	1.14737		5.9			Myrvold et al. 2015
Reptilia	Squamata	Colubridae	Chironius foveatus	4563	3.65925		6			Myrvold et al. 2015
Reptilia	Squamata	Colubridae	Chironius multiventris	4563	3.65925		6			Myrvold et al. 2015
Reptilia	Squamata	Colubridae	Chironius septentrionalis	4563	3.65925		6			Myrvold et al. 2015
Reptilia	Squamata	Colubridae	Boiga multomaculata	2541	3.405		6			Myrvold et al. 2015
Reptilia	Squamata	Lamprophiidae	Psammophis phillipsi	2381	3.37676		6			Myrvold et al. 2015
Reptilia	Squamata	Colubridae	Arizona elegans	2189	3.34025		6			Myrvold et al. 2015
Reptilia	Squamata	Colubridae	Coluber bilineatus	1906	3.28012		6			Myrvold et al. 2015
Reptilia	Squamata	Elapidae	Hydrophis melanosoma	1442	3.15897		6			Myrvold et al. 2015
Reptilia	Squamata	Colubridae	Leptophis ahaetulla	682	2.83378		6			Myrvold et al. 2015
Reptilia	Squamata	Colubridae	Leptophis coeruleodorsus	682	2.83378		6			Myrvold et al. 2015
Reptilia	Squamata	Colubridae	Salvadora hexalepis	585	2.76716		6			Myrvold et al. 2015
Reptilia	Squamata	Boidae	Candoia carinata	384	2.58433		6			Myrvold et al. 2015
Reptilia	Squamata	Elapidae	Furina tristis	384	2.58433		6			Myrvold et al. 2015
Reptilia	Squamata	Homalopsidae	Fordonia leucobalia	384	2.58433		6			Myrvold et al. 2015
Reptilia	Squamata	Dipsadidae	Leptodeira maculata	361	2.55751		6			Myrvold et al. 2015
Reptilia	Squamata	Viperidae	Sistrurus miliarius	196	2.29226		6			Myrvold et al. 2015
Reptilia	Squamata	Scincidae	Liopholis kintorei	180.83	2.25727		6			Myrvold et al. 2015
Reptilia	Squamata	Varanidae	Varanus baritji	180	2.25527		6			Myrvold et al. 2015
Reptilia	Squamata	Lacertidae	Omanosaura jayakari	136.3	2.1345		6			Myrvold et al. 2015
Reptilia	Squamata	Amphisbaenidae	Amphisbaena infraorbitale	125	2.09691		6			Myrvold et al. 2015
Reptilia	Squamata	Lamprophiidae	Atractaspis bibronii	109	2.03743		6			Myrvold et al. 2015
Reptilia	Squamata	Lacertidae	Gallotia bravoana	96.89	1.98628		6			Myrvold et al. 2015
Reptilia	Squamata	Dipsadidae	Erythrolamprus epinephelus	82	1.91381		6			Myrvold et al. 2015
Reptilia	Squamata	Dipsadidae	Erythrolamprus reginae	82	1.91381		6			Myrvold et al. 2015
Reptilia	Squamata	Homalopsidae	Myron richardsonii	82	1.91381		6			Myrvold et al. 2015
Reptilia	Squamata	Hoplocercidae	Enyalioides laticeps	58	1.76343		6			Myrvold et al. 2015
Reptilia	Squamata	Crotaphytidae	Gambelia copeii	43.69	1.64038		6			Myrvold et al. 2015
Reptilia	Squamata	Crotaphytidae	Gambelia wislizenii	43.69	1.64038		6			Myrvold et al. 2015
Reptilia	Squamata	Agamidae	Trapelus savignii	33	1.51851		6			Myrvold et al. 2015
Reptilia	Squamata	Teiidae	Teius oculatus	26.36	1.42095		6			Myrvold et al. 2015
Reptilia	Squamata	Tropiduridae	Tropidurus hispidus	24.59	1.39076		6			Myrvold et al. 2015
Reptilia	Squamata	Tropiduridae	Tropidurus torquatus	18.58	1.26905		6			Myrvold et al. 2015
Reptilia	Squamata	Chamaeleonidae	Trioceros ellioti	18.36	1.26387		6			Myrvold et al. 2015
Reptilia	Squamata	Agamidae	Ctenophorus scutulatus	18.3	1.26245		6			Myrvold et al. 2015
Reptilia	Squamata	Typhlopidae	Xerotyphlops vermicularis	16	1.20412		6			Myrvold et al. 2015
Reptilia	Squamata	Scincidae	Ctenotus pantherinus	11.975	1.07828		6			Myrvold et al. 2015
Reptilia	Squamata	Scincidae	Lerista connivens	6.8	0.832509		6			Myrvold et al. 2015
Reptilia	Squamata	Scincidae	Lerista petersoni	6.8	0.832509		6			Myrvold et al. 2015
Reptilia	Squamata	Phrynosomatidae	Sceloporus grammicus	5.64	0.751279		6			Myrvold et al. 2015
Reptilia	Squamata	Lacertidae	Pedioplanis lineoocellata	4.3	0.633468		6			Myrvold et al. 2015
Reptilia	Squamata	Phrynosomatidae	Urosaurus nigricaudus	3.2	0.50515		6			Myrvold et al. 2015
Reptilia	Squamata	Elapidae	Cacophis squamulosus	161	2.20683		6.2			Myrvold et al. 2015
Reptilia	Squamata	Scincidae	Tiliqua occipitalis	568.84	2.75499		6.25			Myrvold et al. 2015
Reptilia	Squamata	Scincidae	Eutropis carinata	31.745	1.50168		6.25			Myrvold et al. 2015
Reptilia	Squamata	Scincidae	Eumeces blythianus	79.305	1.8993		6.3			Myrvold et al. 2015
Reptilia	Squamata	Scincidae	Eumeces schneideri	79.305	1.8993		6.3			Myrvold et al. 2015
Reptilia	Squamata	Scincidae	Chalcides bottegi	39.1	1.59218		6.3			Myrvold et al. 2015
Reptilia	Squamata	Scincidae	Chalcides colosii	39.1	1.59218		6.3			Myrvold et al. 2015
Reptilia	Squamata	Scincidae	Chalcides lanzai	39.1	1.59218		6.3			Myrvold et al. 2015
Reptilia	Squamata	Scincidae	Chalcides manueli	39.1	1.59218		6.3			Myrvold et al. 2015
Reptilia	Squamata	Scincidae	Chalcides montanus	39.1	1.59218		6.3			Myrvold et al. 2015
Reptilia	Squamata	Scincidae	Chalcides ocellatus	39.1	1.59218		6.3			Myrvold et al. 2015
Reptilia	Squamata	Scincidae	Chalcides polylepis	39.1	1.59218		6.3			Myrvold et al. 2015
Reptilia	Squamata	Scincidae	Chalcides pulchellus	39.1	1.59218		6.3			Myrvold et al. 2015
Reptilia	Squamata	Scincidae	Chalcides ragazzii	39.1	1.59218		6.3			Myrvold et al. 2015
Reptilia	Squamata	Scincidae	Chalcides thierryi	39.1	1.59218		6.3			Myrvold et al. 2015
Reptilia	Squamata	Scincidae	Plestiodon multivirgatus	5.49	0.739572		6.4			Myrvold et al. 2015
Reptilia	Squamata	Phrynosomatidae	Urosaurus bicarinatus	3.415	0.533391		6.4			Myrvold et al. 2015
Reptilia	Squamata	Phrynosomatidae	Sceloporus omiltemanus	19.63	1.29292		6.46			Myrvold et al. 2015
Reptilia	Squamata	Colubridae	Zamenis persicus	3113	3.49318		6.5			Myrvold et al. 2015
Reptilia	Squamata	Elapidae	Hydrophis stokesii	3113	3.49318		6.5			Myrvold et al. 2015
Reptilia	Squamata	Viperidae	Crotalus mitchellii	888	2.94841		6.5			Myrvold et al. 2015
Reptilia	Squamata	Viperidae	Crotalus stephensi	888	2.94841		6.5			Myrvold et al. 2015
Reptilia	Squamata	Viperidae	Crotalus scutulatus	828	2.91803		6.5			Myrvold et al. 2015
Reptilia	Squamata	Colubridae	Rhamnophis aethiopissa	753	2.87679		6.5			Myrvold et al. 2015
Reptilia	Squamata	Colubridae	Hierophis gemonensis	384	2.58433		6.5			Myrvold et al. 2015
Reptilia	Squamata	Viperidae	Crotalus willardi	100	2		6.5			Myrvold et al. 2015
Reptilia	Squamata	Lamprophiidae	Lycophidion capense	95	1.97772		6.5			Myrvold et al. 2015
Reptilia	Squamata	Lamprophiidae	Lycophidion multimaculatum	95	1.97772		6.5			Myrvold et al. 2015
Reptilia	Squamata	Lamprophiidae	Lycophidion pembanum	95	1.97772		6.5			Myrvold et al. 2015
Reptilia	Squamata	Lamprophiidae	Lycophidion uzungwense	95	1.97772		6.5			Myrvold et al. 2015
Reptilia	Squamata	Agamidae	Trapelus agnetae	29.5	1.46982		6.5			Myrvold et al. 2015
Reptilia	Squamata	Phrynosomatidae	Urosaurus graciosus	3.865	0.587149		6.5			Myrvold et al. 2015
Reptilia	Squamata	Iguanidae	Cyclura cychlura	6754.63	3.8296		6.6			Myrvold et al. 2015
Reptilia	Squamata	Typhlopidae	Anilios ligatus	47	1.6721		6.6			Myrvold et al. 2015
Reptilia	Squamata	Phrynosomatidae	Phrynosoma ditmarsi	22.25	1.34733		6.6			Myrvold et al. 2015
Reptilia	Squamata	Scincidae	Chalcides chalcides	21.9	1.34044		6.65			Myrvold et al. 2015
Reptilia	Squamata	Scincidae	Chalcides mertensi	21.9	1.34044		6.65			Myrvold et al. 2015
Reptilia	Squamata	Scincidae	Chalcides striatus	18.8	1.27416		6.65			Myrvold et al. 2015
Reptilia	Squamata	Scincidae	Eutropis longicaudata	37.74	1.5768		6.725			Myrvold et al. 2015
Reptilia	Squamata	Phrynosomatidae	Urosaurus ornatus	3.815	0.581495		6.75			Myrvold et al. 2015
Reptilia	Squamata	Agamidae	Sitana sivalensis	2	0.30103		6.9			Myrvold et al. 2015
Reptilia	Squamata	Elapidae	Bungarus candidus	1154	3.06221		7			Myrvold et al. 2015
Reptilia	Squamata	Elapidae	Bungarus multicinctus	1154	3.06221		7			Myrvold et al. 2015
Reptilia	Squamata	Colubridae	Dendrelaphis calligastra	790	2.89763		7			Myrvold et al. 2015
Reptilia	Squamata	Acrochordidae	Acrochordus granulatus	666	2.82347		7			Myrvold et al. 2015
Reptilia	Squamata	Colubridae	Rhadinophis prasinus	666	2.82347		7			Myrvold et al. 2015
Reptilia	Squamata	Dipsadidae	Paraphimophis rustica	666	2.82347		7			Myrvold et al. 2015
Reptilia	Squamata	Boidae	Lichanura trivirgata	481	2.68215		7			Myrvold et al. 2015
Reptilia	Squamata	Dipsadidae	Erythrolamprus sagittifer	407	2.60959		7			Myrvold et al. 2015
Reptilia	Squamata	Varanidae	Varanus glebopalma	400	2.60206		7			Myrvold et al. 2015
Reptilia	Squamata	Colubridae	Telescopus fallax	384	2.58433		7			Myrvold et al. 2015
Reptilia	Squamata	Colubridae	Telescopus hoogstraali	384	2.58433		7			Myrvold et al. 2015
Reptilia	Squamata	Colubridae	Telescopus nigriceps	384	2.58433		7			Myrvold et al. 2015
Reptilia	Squamata	Dipsadidae	Philodryas olfersii	350	2.54407		7			Myrvold et al. 2015
Reptilia	Squamata	Elapidae	Hoplocephalus bungaroides	279	2.4456		7			Myrvold et al. 2015
Reptilia	Squamata	Viperidae	Vipera dinniki	279	2.4456		7			Myrvold et al. 2015
Reptilia	Squamata	Viperidae	Vipera orlovi	279	2.4456		7			Myrvold et al. 2015
Reptilia	Squamata	Dipsadidae	Leptodeira annulata	181	2.25768		7			Myrvold et al. 2015
Reptilia	Squamata	Colubridae	Opheodrys vernalis	104	2.01703		7			Myrvold et al. 2015
Reptilia	Squamata	Natricidae	Tropidoclonion lineatum	60	1.77815		7			Myrvold et al. 2015
Reptilia	Squamata	Agamidae	Calotes ceylonensis	27.19	1.43441		7			Myrvold et al. 2015
Reptilia	Squamata	Agamidae	Calotes mystaceus	27.19	1.43441		7			Myrvold et al. 2015
Reptilia	Squamata	Typhlopidae	Sundatyphlops polygrammicus	24	1.38021		7			Myrvold et al. 2015
Reptilia	Squamata	Lacertidae	Nucras lalandii	16.26	1.21112		7			Myrvold et al. 2015
Reptilia	Squamata	Phrynosomatidae	Sceloporus formosus	12.62	1.10106		7			Myrvold et al. 2015
Reptilia	Squamata	Dipsadidae	Erythrolamprus pygmaeus	6	0.778151		7			Myrvold et al. 2015
Reptilia	Squamata	Elapidae	Echiopsis curta	82	1.91381		7.05			Myrvold et al. 2015
Reptilia	Squamata	Agamidae	Moloch horridus	25.9	1.4133		7.1			Myrvold et al. 2015
Reptilia	Squamata	Phrynosomatidae	Sceloporus utiformis	9.18	0.962843		7.1			Myrvold et al. 2015
Reptilia	Squamata	Scincidae	Plestiodon gilberti	20	1.30103		7.15			Myrvold et al. 2015
Reptilia	Squamata	Phrynosomatidae	Sceloporus aureolus	22.82	1.35832		7.18			Myrvold et al. 2015
Reptilia	Squamata	Phrynosomatidae	Sceloporus mucronatus	22.82	1.35832		7.18			Myrvold et al. 2015
Reptilia	Squamata	Agamidae	Sitana fusca	2.48	0.394452		7.2			Myrvold et al. 2015
Reptilia	Squamata	Anguidae	Barisia imbricata	25.635	1.40883		7.3			Myrvold et al. 2015
Reptilia	Squamata	Scincidae	Sphenomorphus indicus	13.79	1.13956		7.3			Myrvold et al. 2015
Reptilia	Squamata	Anguidae	Mesaspis gadovii	12.73	1.10483		7.3			Myrvold et al. 2015
Reptilia	Squamata	Colubridae	Boiga dendrophila	6107	3.78583		7.5			Myrvold et al. 2015
Reptilia	Squamata	Colubridae	Gonyosoma oxycephalum	5399	3.73231		7.5			Myrvold et al. 2015
Reptilia	Squamata	Colubridae	Coluber taeniatus	2381	3.37676		7.5			Myrvold et al. 2015
Reptilia	Squamata	Colubridae	Coluber schotti	2110	3.32428		7.5			Myrvold et al. 2015
Reptilia	Squamata	Colubridae	Chironius carinatus	1906	3.28012		7.5			Myrvold et al. 2015
Reptilia	Squamata	Colubridae	Thelotornis capensis	1359	3.13322		7.5			Myrvold et al. 2015
Reptilia	Squamata	Colubridae	Thelotornis mossambicanus	1359	3.13322		7.5			Myrvold et al. 2015
Reptilia	Squamata	Elapidae	Micrurus fulvius	682	2.83378		7.5			Myrvold et al. 2015
Reptilia	Squamata	Elapidae	Salomonelaps par	617	2.79029		7.5			Myrvold et al. 2015
Reptilia	Squamata	Lamprophiidae	Boaedon fuliginosus	384	2.58433		7.5			Myrvold et al. 2015
Reptilia	Squamata	Colubridae	Lycodon capucinus	168	2.22531		7.5			Myrvold et al. 2015
Reptilia	Squamata	Viperidae	Vipera latastei	161	2.20683		7.5			Myrvold et al. 2015
Reptilia	Squamata	Viperidae	Vipera monticola	161	2.20683		7.5			Myrvold et al. 2015
Reptilia	Squamata	Natricidae	Natriciteres olivacea	82	1.91381		7.5			Myrvold et al. 2015
Reptilia	Squamata	Agamidae	Paralaudakia caucasia	52.74	1.72214		7.5			Myrvold et al. 2015
Reptilia	Squamata	Corytophanidae	Corytophanes cristatus	43.4	1.63749		7.5			Myrvold et al. 2015
Reptilia	Squamata	Natricidae	Seminatrix pygaea	39	1.59106		7.5			Myrvold et al. 2015
Reptilia	Squamata	Natricidae	Storeria hidalgoensis	26	1.41497		7.5			Myrvold et al. 2015
Reptilia	Squamata	Natricidae	Storeria occipitomaculata	26	1.41497		7.5			Myrvold et al. 2015
Reptilia	Squamata	Natricidae	Virginia striatula	12	1.07918		7.5			Myrvold et al. 2015
Reptilia	Squamata	Elapidae	Cryptophis boschmai	67	1.82607		7.7			Myrvold et al. 2015
Reptilia	Squamata	Agamidae	Trapelus mutabilis	15	1.17609		7.7			Myrvold et al. 2015
Reptilia	Squamata	Elapidae	Hydrophis schistosus	1294	3.11193		7.75			Myrvold et al. 2015
Reptilia	Squamata	Scincidae	Plestiodon latiscutatus	11.235	1.05057		7.8			Myrvold et al. 2015
Reptilia	Squamata	Helodermatidae	Heloderma horridum	1244.15	3.09487		7.9			Myrvold et al. 2015
Reptilia	Squamata	Colubridae	Toxicodryas blandingii	8055	3.90607		8			Myrvold et al. 2015
Reptilia	Squamata	Colubridae	Thrasops jacksonii	4748	3.67651		8			Myrvold et al. 2015
Reptilia	Squamata	Colubridae	Thrasops schmidti	4748	3.67651		8			Myrvold et al. 2015
Reptilia	Squamata	Lamprophiidae	Malpolon insignitus	3113	3.49318		8			Myrvold et al. 2015
Reptilia	Squamata	Lamprophiidae	Malpolon monspessulanus	3113	3.49318		8			Myrvold et al. 2015
Reptilia	Squamata	Viperidae	Agkistrodon piscivorus	1700	3.23045		8			Myrvold et al. 2015
Reptilia	Squamata	Viperidae	Crotalus cerberus	1647	3.21669		8			Myrvold et al. 2015
Reptilia	Squamata	Viperidae	Crotalus oreganus	1647	3.21669		8			Myrvold et al. 2015
Reptilia	Squamata	Viperidae	Crotalus viridis	1647	3.21669		8			Myrvold et al. 2015
Reptilia	Squamata	Colubridae	Coluber lateralis	1359	3.13322		8			Myrvold et al. 2015
Reptilia	Squamata	Elapidae	Bungarus caeruleus	1154	3.06221		8			Myrvold et al. 2015
Reptilia	Squamata	Elapidae	Bungarus magnimaculatus	1154	3.06221		8			Myrvold et al. 2015
Reptilia	Squamata	Elapidae	Bungarus sindanus	1154	3.06221		8			Myrvold et al. 2015
Reptilia	Squamata	Elapidae	Hydrophis peronii	1060	3.02531		8			Myrvold et al. 2015
Reptilia	Squamata	Colubridae	Chironius grandisquamis	1037	3.01578		8			Myrvold et al. 2015
Reptilia	Squamata	Anguidae	Pseudopus apodus	450	2.65321		8			Myrvold et al. 2015
Reptilia	Squamata	Cylindrophiidae	Cylindrophis ruffus	384	2.58433		8			Myrvold et al. 2015
Reptilia	Squamata	Viperidae	Sistrurus catenatus	384	2.58433		8			Myrvold et al. 2015
Reptilia	Squamata	Dipsadidae	Oxyrhopus petolarius	372	2.57054		8			Myrvold et al. 2015
Reptilia	Squamata	Dipsadidae	Oxyrhopus vanidicus	372	2.57054		8			Myrvold et al. 2015
Reptilia	Squamata	Dipsadidae	Xenodon rabdocephalus	261	2.41664		8			Myrvold et al. 2015
Reptilia	Squamata	Colubridae	Chironius exoletus	243	2.38561		8			Myrvold et al. 2015
Reptilia	Squamata	Dipsadidae	Heterodon simus	86	1.9345		8			Myrvold et al. 2015
Reptilia	Squamata	Gerrhosauridae	Gerrhosaurus multilineatus	62.9	1.79865		8			Myrvold et al. 2015
Reptilia	Squamata	Gerrhosauridae	Gerrhosaurus nigrolineatus	62.9	1.79865		8			Myrvold et al. 2015
Reptilia	Squamata	Leiocephalidae	Leiocephalus carinatus	30	1.47712		8			Myrvold et al. 2015
Reptilia	Squamata	Leiocephalidae	Leiocephalus punctatus	30	1.47712		8			Myrvold et al. 2015
Reptilia	Squamata	Natricidae	Virginia valeriae	22	1.34242		8			Myrvold et al. 2015
Reptilia	Squamata	Agamidae	Tympanocryptis tetraporophora	7.9	0.897627		8			Myrvold et al. 2015
Reptilia	Squamata	Scincidae	Plestiodon anthracinus	4.34	0.63749		8			Myrvold et al. 2015
Reptilia	Squamata	Agamidae	Trapelus megalonyx	9.84	0.992995		8.15			Myrvold et al. 2015
Reptilia	Squamata	Agamidae	Trapelus ruderatus	9.84	0.992995		8.15			Myrvold et al. 2015
Reptilia	Squamata	Agamidae	Trapelus sanguinolentus	20.2	1.30535		8.2			Myrvold et al. 2015
Reptilia	Squamata	Scincidae	Plestiodon fasciatus	6.7	0.826075		8.25			Myrvold et al. 2015
Reptilia	Squamata	Lamprophiidae	Psammophis orientalis	2381	3.37676		8.5			Myrvold et al. 2015
Reptilia	Squamata	Lamprophiidae	Psammophis rukwae	2381	3.37676		8.5			Myrvold et al. 2015
Reptilia	Squamata	Lamprophiidae	Psammophis subtaeniatus	2381	3.37676		8.5			Myrvold et al. 2015
Reptilia	Squamata	Lamprophiidae	Psammophis sudanensis	2381	3.37676		8.5			Myrvold et al. 2015
Reptilia	Squamata	Colubridae	Chironius scurrulus	2265	3.35507		8.5			Myrvold et al. 2015
Reptilia	Squamata	Colubridae	Coelognathus flavolineatus	2265	3.35507		8.5			Myrvold et al. 2015
Reptilia	Squamata	Elapidae	Micrurus nattereri	735	2.86629		8.5			Myrvold et al. 2015
Reptilia	Squamata	Elapidae	Micrurus surinamensis	735	2.86629		8.5			Myrvold et al. 2015
Reptilia	Squamata	Pythonidae	Antaresia stimsoni	384	2.58433		8.5			Myrvold et al. 2015
Reptilia	Squamata	Colubridae	Coronella austriaca	196	2.29226		8.5			Myrvold et al. 2015
Reptilia	Squamata	Agamidae	Uromastyx ornata	111.425	2.04698		8.5			Myrvold et al. 2015
Reptilia	Squamata	Lacertidae	Timon princeps	20.8	1.31806		8.5			Myrvold et al. 2015
Reptilia	Squamata	Liolaemidae	Liolaemus kuhlmanni	12.36	1.09202		8.5			Myrvold et al. 2015
Reptilia	Squamata	Chamaeleonidae	Trioceros camerunensis	9	0.954243		8.5			Myrvold et al. 2015
Reptilia	Squamata	Chamaeleonidae	Trioceros montium	9	0.954243		8.5			Myrvold et al. 2015
Reptilia	Squamata	Scincidae	Plestiodon inexpectatus	8.42	0.925312		8.5			Myrvold et al. 2015
Reptilia	Squamata	Scincidae	Plestiodon tetragrammus	5.625	0.750123		8.5			Myrvold et al. 2015
Reptilia	Squamata	Scincidae	Trachylepis buettneri	7.2	0.857332		8.7			Myrvold et al. 2015
Reptilia	Squamata	Phrynosomatidae	Sceloporus torquatus	26.17	1.4178		8.8			Myrvold et al. 2015
Reptilia	Squamata	Phrynosomatidae	Sceloporus samcolemani	4.85	0.685742		8.8			Myrvold et al. 2015
Reptilia	Squamata	Phrynosomatidae	Sceloporus scalaris	4.85	0.685742		8.8			Myrvold et al. 2015
Reptilia	Squamata	Elapidae	Pseudechis papuanus	5675	3.75397		8.85			Myrvold et al. 2015
Reptilia	Squamata	Crotaphytidae	Crotaphytus reticulatus	45.79	1.66077		8.9			Myrvold et al. 2015
Reptilia	Squamata	Chamaeleonidae	Furcifer labordi	8.73	0.941014		8.9			Myrvold et al. 2015
Reptilia	Squamata	Phrynosomatidae	Sceloporus slevini	5.8	0.763428		8.9			Myrvold et al. 2015
Reptilia	Squamata	Colubridae	Dolichophis jugularis	10592	4.02498		9			Myrvold et al. 2015
Reptilia	Squamata	Colubridae	Dolichophis schmidti	10592	4.02498		9			Myrvold et al. 2015
Reptilia	Squamata	Colubridae	Oxybelis fulgidus	1647	3.21669		9			Myrvold et al. 2015
Reptilia	Squamata	Lamprophiidae	Gonionotophis capensis	1359	3.13322		9			Myrvold et al. 2015
Reptilia	Squamata	Lamprophiidae	Gonionotophis savorgnani	1359	3.13322		9			Myrvold et al. 2015
Reptilia	Squamata	Lamprophiidae	Gonionotophis unicolor	1359	3.13322		9			Myrvold et al. 2015
Reptilia	Squamata	Elapidae	Hydrophis major	1306	3.11594		9			Myrvold et al. 2015
Reptilia	Squamata	Viperidae	Crotalus culminatus	1150	3.0607		9			Myrvold et al. 2015
Reptilia	Squamata	Viperidae	Crotalus durissus	1150	3.0607		9			Myrvold et al. 2015
Reptilia	Squamata	Viperidae	Crotalus totonacus	1150	3.0607		9			Myrvold et al. 2015
Reptilia	Squamata	Viperidae	Crotalus tzabcan	1150	3.0607		9			Myrvold et al. 2015
Reptilia	Squamata	Viperidae	Crotalus horridus	1000	3		9			Myrvold et al. 2015
Reptilia	Squamata	Colubridae	Drymoluber dichrous	848	2.9284		9			Myrvold et al. 2015
Reptilia	Squamata	Natricidae	Thamnophis ordinoides	329	2.5172		9			Myrvold et al. 2015
Reptilia	Squamata	Dipsadidae	Siphlophis compressus	235	2.37107		9			Myrvold et al. 2015
Reptilia	Squamata	Typhlopidae	Asiatyphlops muelleri	32	1.50515		9			Myrvold et al. 2015
Reptilia	Squamata	Typhlopidae	Asiatyphlops diardii	30	1.47712		9			Myrvold et al. 2015
Reptilia	Squamata	Agamidae	Agama hispida	14.1	1.14922		9			Myrvold et al. 2015
Reptilia	Squamata	Anguidae	Anguis cephallonica	11.655	1.06651		9			Myrvold et al. 2015
Reptilia	Squamata	Anguidae	Anguis colchica	11.655	1.06651		9			Myrvold et al. 2015
Reptilia	Squamata	Anguidae	Anguis fragilis	11.655	1.06651		9			Myrvold et al. 2015
Reptilia	Squamata	Corytophanidae	Basiliscus basiliscus	225	2.35218		9.495			Myrvold et al. 2015
Reptilia	Squamata	Elapidae	Naja nigricollis	8787	3.94384		9.5			Myrvold et al. 2015
Reptilia	Squamata	Colubridae	Drymarchon corais	7118	3.85236		9.5			Myrvold et al. 2015
Reptilia	Squamata	Colubridae	Drymarchon couperi	7118	3.85236		9.5			Myrvold et al. 2015
Reptilia	Squamata	Colubridae	Drymarchon margaritae	7118	3.85236		9.5			Myrvold et al. 2015
Reptilia	Squamata	Colubridae	Drymarchon melanurus	7118	3.85236		9.5			Myrvold et al. 2015
Reptilia	Squamata	Elapidae	Bungarus fasciatus	3113	3.49318		9.5			Myrvold et al. 2015
Reptilia	Squamata	Colubridae	Platyceps najadum	950	2.97772		9.5			Myrvold et al. 2015
Reptilia	Squamata	Colubridae	Dendrophidion dendrophis	471	2.67302		9.5			Myrvold et al. 2015
Reptilia	Squamata	Natricidae	Thamnophis elegans	400	2.60206		9.5			Myrvold et al. 2015
Reptilia	Squamata	Natricidae	Clonophis kirtlandii	91	1.95904		9.5			Myrvold et al. 2015
Reptilia	Squamata	Natricidae	Thamnophis brachystoma	67	1.82607		9.5			Myrvold et al. 2015
Reptilia	Squamata	Tropiduridae	Uranoscodon superciliosus	49.9	1.6981		9.5			Myrvold et al. 2015
Reptilia	Squamata	Phrynosomatidae	Sceloporus serrifer	29.175	1.46501		9.7			Myrvold et al. 2015
Reptilia	Squamata	Lacertidae	Gallotia stehlini	178.65	2.252		9.8			Myrvold et al. 2015
Reptilia	Squamata	Scincidae	Plestiodon septentrionalis	7.94	0.899821		9.8			Myrvold et al. 2015
Reptilia	Squamata	Colubridae	Dolichophis caspius	10592	4.02498		10			Myrvold et al. 2015
Reptilia	Squamata	Colubridae	Coluber flagellum	6484	3.81184		10			Myrvold et al. 2015
Reptilia	Squamata	Colubridae	Coluber fuliginosus	6484	3.81184		10			Myrvold et al. 2015
Reptilia	Squamata	Iguanidae	Conolophus pallidus	4200	3.62325		10			Myrvold et al. 2015
Reptilia	Squamata	Colubridae	Rhinechis scalaris	1587	3.20058		10			Myrvold et al. 2015
Reptilia	Squamata	Natricidae	Thamnophis couchii	958	2.98137		10			Myrvold et al. 2015
Reptilia	Squamata	Colubridae	Chrysopelea ornata	848	2.9284		10			Myrvold et al. 2015
Reptilia	Squamata	Colubridae	Salvadora grahamiae	649	2.81224		10			Myrvold et al. 2015
Reptilia	Squamata	Scincidae	Tiliqua scincoides	496.4	2.69583		10			Myrvold et al. 2015
Reptilia	Squamata	Dipsadidae	Philodryas baroni	384	2.58433		10			Myrvold et al. 2015
Reptilia	Squamata	Viperidae	Vipera seoanei	279	2.4456		10			Myrvold et al. 2015
Reptilia	Squamata	Viperidae	Vipera transcaucasiana	220	2.34242		10			Myrvold et al. 2015
Reptilia	Squamata	Lacertidae	Gallotia auaritae	195.995	2.29224		10			Myrvold et al. 2015
Reptilia	Squamata	Lacertidae	Gallotia simonyi	195.995	2.29224		10			Myrvold et al. 2015
Reptilia	Squamata	Viperidae	Vipera anatolica	180.5	2.25648		10			Myrvold et al. 2015
Reptilia	Squamata	Viperidae	Vipera eriwanensis	180.5	2.25648		10			Myrvold et al. 2015
Reptilia	Squamata	Viperidae	Vipera lotievi	180.5	2.25648		10			Myrvold et al. 2015
Reptilia	Squamata	Viperidae	Vipera renardi	180.5	2.25648		10			Myrvold et al. 2015
Reptilia	Squamata	Viperidae	Vipera ursinii	180.5	2.25648		10			Myrvold et al. 2015
Reptilia	Squamata	Natricidae	Amphiesma stolatum	148	2.17026		10			Myrvold et al. 2015
Reptilia	Squamata	Agamidae	Acanthocercus atricollis	81.495	1.91113		10			Myrvold et al. 2015
Reptilia	Squamata	Lacertidae	Timon pater	65.8	1.81823		10			Myrvold et al. 2015
Reptilia	Squamata	Lacertidae	Timon tangitanus	65.8	1.81823		10			Myrvold et al. 2015
Reptilia	Squamata	Typhlopidae	Amerotyphlops reticulatus	53	1.72428		10			Myrvold et al. 2015
Reptilia	Squamata	Scincidae	Dasia olivacea	39.05	1.59162		10			Myrvold et al. 2015
Reptilia	Squamata	Polychrotidae	Polychrus marmoratus	27.7	1.44248		10			Myrvold et al. 2015
Reptilia	Squamata	Scincidae	Trachylepis quinquetaeniata	11.21	1.04961		10			Myrvold et al. 2015
Reptilia	Squamata	Colubridae	Pseustes poecilonotus	1678	3.22479		10.5			Myrvold et al. 2015
Reptilia	Squamata	Colubridae	Pseustes shropshirei	1678	3.22479		10.5			Myrvold et al. 2015
Reptilia	Squamata	Colubridae	Spilotes sulphureus	1587	3.20058		10.5			Myrvold et al. 2015
Reptilia	Squamata	Natricidae	Thamnophis proximus	562	2.74974		10.5			Myrvold et al. 2015
Reptilia	Squamata	Dipsadidae	Oxyrhopus trigeminus	526	2.72099		10.5			Myrvold et al. 2015
Reptilia	Squamata	Viperidae	Vipera berus	279	2.4456		10.5			Myrvold et al. 2015
Reptilia	Squamata	Colubridae	Crotaphopeltis tornieri	227	2.35603		10.5			Myrvold et al. 2015
Reptilia	Squamata	Natricidae	Regina rigida	196	2.29226		10.5			Myrvold et al. 2015
Reptilia	Squamata	Dipsadidae	Lygophis anomalus	131	2.11727		10.5			Myrvold et al. 2015
Reptilia	Squamata	Anguidae	Elgaria kingii	10	1		10.5			Myrvold et al. 2015
Reptilia	Squamata	Elapidae	Dendroaspis jamesoni	19310	4.28578		11			Myrvold et al. 2015
Reptilia	Squamata	Colubridae	Elaphe quatuorlineata	6107	3.78583		11			Myrvold et al. 2015
Reptilia	Squamata	Colubridae	Hemorrhois hippocrepis	1306	3.11594		11			Myrvold et al. 2015
Reptilia	Squamata	Colubridae	Bogertophis rosaliae	900	2.95424		11			Myrvold et al. 2015
Reptilia	Squamata	Aniliidae	Anilius scytale	633	2.8014		11			Myrvold et al. 2015
Reptilia	Squamata	Colubridae	Philothamnus battersbyi	471	2.67302		11			Myrvold et al. 2015
Reptilia	Squamata	Colubridae	Philothamnus irregularis	471	2.67302		11			Myrvold et al. 2015
Reptilia	Squamata	Colubridae	Philothamnus ornatus	471	2.67302		11			Myrvold et al. 2015
Reptilia	Squamata	Agamidae	Intellagama lesueurii	386.96	2.58767		11			Myrvold et al. 2015
Reptilia	Squamata	Natricidae	Regina septemvittata	298	2.47422		11			Myrvold et al. 2015
Reptilia	Squamata	Dipsadidae	Helicops angulatus	148	2.17026		11			Myrvold et al. 2015
Reptilia	Squamata	Dipsadidae	Xenodon dorbignyi	67	1.82607		11			Myrvold et al. 2015
Reptilia	Squamata	Chamaeleonidae	Bradypodion gutturale	11.98	1.07846		11			Myrvold et al. 2015
Reptilia	Squamata	Chamaeleonidae	Bradypodion ventrale	11.98	1.07846		11			Myrvold et al. 2015
Reptilia	Squamata	Chamaeleonidae	Bradypodion caffer	11.29	1.05269		11			Myrvold et al. 2015
Reptilia	Squamata	Chamaeleonidae	Bradypodion damaranum	11.29	1.05269		11			Myrvold et al. 2015
Reptilia	Squamata	Chamaeleonidae	Bradypodion occidentale	11.29	1.05269		11			Myrvold et al. 2015
Reptilia	Squamata	Chamaeleonidae	Bradypodion pumilum	11.29	1.05269		11			Myrvold et al. 2015
Reptilia	Squamata	Chamaeleonidae	Bradypodion taeniabronchum	11.29	1.05269		11			Myrvold et al. 2015
Reptilia	Squamata	Chamaeleonidae	Bradypodion transvaalense	11.29	1.05269		11			Myrvold et al. 2015
Reptilia	Squamata	Chamaeleonidae	Furcifer campani	6	0.778151		11			Myrvold et al. 2015
Reptilia	Squamata	Iguanidae	Cyclura nubila	4100	3.61278		11.1			Myrvold et al. 2015
Reptilia	Squamata	Agamidae	Japalura kumaonensis	5.22	0.717671		11.2			Myrvold et al. 2015
Reptilia	Squamata	Elapidae	Dendroaspis polylepis	30758	4.48796		11.5			Myrvold et al. 2015
Reptilia	Squamata	Natricidae	Thamnophis gigas	1587	3.20058		11.5			Myrvold et al. 2015
Reptilia	Squamata	Elapidae	Laticauda colubrina	1306	3.11594		11.5			Myrvold et al. 2015
Reptilia	Squamata	Natricidae	Thamnophis sauritus	407	2.60959		11.5			Myrvold et al. 2015
Reptilia	Squamata	Colubridae	Zamenis longissimus	302.2	2.48029		11.5			Myrvold et al. 2015
Reptilia	Squamata	Colubridae	Crotaphopeltis hotamboeia	227	2.35603		11.5			Myrvold et al. 2015
Reptilia	Squamata	Viperidae	Crotalus cerastes	211	2.32428		11.5			Myrvold et al. 2015
Reptilia	Squamata	Viperidae	Vipera aspis	161	2.20683		11.5			Myrvold et al. 2015
Reptilia	Squamata	Agamidae	Saara hardwickii	130.1	2.11428		11.5			Myrvold et al. 2015
Reptilia	Squamata	Agamidae	Paralaudakia lehmanni	54.9	1.73957		11.5			Myrvold et al. 2015
Reptilia	Squamata	Scincidae	Plestiodon obsoletus	30	1.47712		11.5			Myrvold et al. 2015
Reptilia	Squamata	Phrynosomatidae	Sceloporus albiventris	19.46	1.28914		11.5			Myrvold et al. 2015
Reptilia	Squamata	Phrynosomatidae	Sceloporus horridus	19.46	1.28914		11.5			Myrvold et al. 2015
Reptilia	Squamata	Chamaeleonidae	Trioceros hoehnelii	15.51	1.19061		11.5			Myrvold et al. 2015
Reptilia	Squamata	Homalopsidae	Pseudoferania polylepis	196	2.29226		11.6			Myrvold et al. 2015
Reptilia	Squamata	Natricidae	Storeria dekayi	45	1.65321		11.8			Myrvold et al. 2015
Reptilia	Squamata	Phrynosomatidae	Phrynosoma modestum	8.045	0.905526		11.9			Myrvold et al. 2015
Reptilia	Squamata	Colubridae	Ptyas mucosa	6874	3.83721		12			Myrvold et al. 2015
Reptilia	Squamata	Viperidae	Crotalus atrox	6700	3.82607		12			Myrvold et al. 2015
Reptilia	Squamata	Colubridae	Pantherophis bairdi	4030	3.60531		12			Myrvold et al. 2015
Reptilia	Squamata	Dipsadidae	Clelia clelia	1587	3.20058		12			Myrvold et al. 2015
Reptilia	Squamata	Dipsadidae	Clelia scytalina	1587	3.20058		12			Myrvold et al. 2015
Reptilia	Squamata	Lamprophiidae	Rhamphiophis oxyrhynchus	1528	3.18412		12			Myrvold et al. 2015
Reptilia	Squamata	Lamprophiidae	Rhamphiophis rostratus	1528	3.18412		12			Myrvold et al. 2015
Reptilia	Squamata	Xenopeltidae	Xenopeltis unicolor	753	2.87679		12			Myrvold et al. 2015
Reptilia	Squamata	Colubridae	Trimorphodon biscutatus	682	2.83378		12			Myrvold et al. 2015
Reptilia	Squamata	Colubridae	Trimorphodon lambda	682	2.83378		12			Myrvold et al. 2015
Reptilia	Squamata	Colubridae	Trimorphodon lyrophanes	682	2.83378		12			Myrvold et al. 2015
Reptilia	Squamata	Colubridae	Trimorphodon paucimaculatus	682	2.83378		12			Myrvold et al. 2015
Reptilia	Squamata	Colubridae	Trimorphodon quadruplex	682	2.83378		12			Myrvold et al. 2015
Reptilia	Squamata	Colubridae	Trimorphodon vilkinsonii	682	2.83378		12			Myrvold et al. 2015
Reptilia	Squamata	Natricidae	Thamnophis atratus	439	2.64246		12			Myrvold et al. 2015
Reptilia	Squamata	Sphenodontidae	Sphenodon punctatus	430	2.63347		12			Myrvold et al. 2015
Reptilia	Squamata	Elapidae	Tropidechis carinatus	384	2.58433		12			Myrvold et al. 2015
Reptilia	Squamata	Natricidae	Natrix maura	384	2.58433		12			Myrvold et al. 2015
Reptilia	Squamata	Amphisbaenidae	Amphisbaena alba	210	2.32222		12			Myrvold et al. 2015
Reptilia	Squamata	Natricidae	Thamnophis butleri	125	2.09691		12			Myrvold et al. 2015
Reptilia	Squamata	Leiosauridae	Enyalius leechii	45.2	1.65514		12			Myrvold et al. 2015
Reptilia	Squamata	Chamaeleonidae	Trioceros quadricornis	28.33	1.45225		12			Myrvold et al. 2015
Reptilia	Squamata	Phrynosomatidae	Phrynosoma blainvillii	23.44	1.36996		12			Myrvold et al. 2015
Reptilia	Squamata	Phrynosomatidae	Phrynosoma coronatum	23.44	1.36996		12			Myrvold et al. 2015
Reptilia	Squamata	Dipsadidae	Erythrolamprus semiaureus	279	2.4456		12.5			Myrvold et al. 2015
Reptilia	Squamata	Dipsadidae	Oxyrhopus rhombifer	279	2.4456		12.5			Myrvold et al. 2015
Reptilia	Squamata	Dipsadidae	Erythrolamprus miliaris	185	2.26717		12.5			Myrvold et al. 2015
Reptilia	Squamata	Dipsadidae	Erythrolamprus mossoroensis	182.5	2.26126		12.5			Myrvold et al. 2015
Reptilia	Squamata	Dipsadidae	Xenodon semicinctus	109	2.03743		12.5			Myrvold et al. 2015
Reptilia	Squamata	Phrynosomatidae	Sceloporus clarkii	30.1	1.47857		12.5			Myrvold et al. 2015
Reptilia	Squamata	Natricidae	Thamnophis sirtalis	150	2.17609		12.6			Myrvold et al. 2015
Reptilia	Squamata	Natricidae	Storeria victa	45	1.65321		12.9			Myrvold et al. 2015
Reptilia	Squamata	Colubridae	Coluber mentovarius	6484	3.81184		13			Myrvold et al. 2015
Reptilia	Squamata	Boidae	Epicrates alvarezi	1306	3.11594		13			Myrvold et al. 2015
Reptilia	Squamata	Boidae	Epicrates assisi	1306	3.11594		13			Myrvold et al. 2015
Reptilia	Squamata	Boidae	Epicrates cenchria	1306	3.11594		13			Myrvold et al. 2015
Reptilia	Squamata	Boidae	Epicrates crassus	1306	3.11594		13			Myrvold et al. 2015
Reptilia	Squamata	Boidae	Epicrates maurus	1306	3.11594		13			Myrvold et al. 2015
Reptilia	Squamata	Dipsadidae	Philodryas patagoniensis	1306	3.11594		13			Myrvold et al. 2015
Reptilia	Squamata	Homalopsidae	Cerberus australis	666	2.82347		13			Myrvold et al. 2015
Reptilia	Squamata	Homalopsidae	Cerberus rynchops	666	2.82347		13			Myrvold et al. 2015
Reptilia	Squamata	Agamidae	Uromastyx acanthinura	525	2.72016		13			Myrvold et al. 2015
Reptilia	Squamata	Agamidae	Uromastyx dispar	500	2.69897		13			Myrvold et al. 2015
Reptilia	Squamata	Dipsadidae	Heterodon gloydi	350	2.54407		13			Myrvold et al. 2015
Reptilia	Squamata	Dipsadidae	Heterodon kennerlyi	350	2.54407		13			Myrvold et al. 2015
Reptilia	Squamata	Dipsadidae	Heterodon nasicus	350	2.54407		13			Myrvold et al. 2015
Reptilia	Squamata	Natricidae	Thamnophis nigronuchalis	243	2.38561		13			Myrvold et al. 2015
Reptilia	Squamata	Natricidae	Thamnophis rufipunctatus	243	2.38561		13			Myrvold et al. 2015
Reptilia	Squamata	Boidae	Eryx elegans	196	2.29226		13			Myrvold et al. 2015
Reptilia	Squamata	Boidae	Eryx jaculus	196	2.29226		13			Myrvold et al. 2015
Reptilia	Squamata	Boidae	Eryx miliaris	196	2.29226		13			Myrvold et al. 2015
Reptilia	Squamata	Boidae	Eryx tataricus	196	2.29226		13			Myrvold et al. 2015
Reptilia	Squamata	Agamidae	Agama aculeata	14.1	1.14922		13			Myrvold et al. 2015
Reptilia	Squamata	Agamidae	Agama armata	14.1	1.14922		13			Myrvold et al. 2015
Reptilia	Squamata	Agamidae	Sitana ponticeriana	2.7	0.431364		13			Myrvold et al. 2015
Reptilia	Squamata	Typhlopidae	Anilios proximus	161	2.20683		13.2			Myrvold et al. 2015
Reptilia	Squamata	Chamaeleonidae	Chamaeleo namaquensis	48.665	1.68722		13.2			Myrvold et al. 2015
Reptilia	Squamata	Lacertidae	Timon lepidus	99.625	1.99837		13.3			Myrvold et al. 2015
Reptilia	Squamata	Agamidae	Calotes nemoricola	19.2	1.2833		13.3			Myrvold et al. 2015
Reptilia	Squamata	Chamaeleonidae	Rhampholeon gorongosae	9.21	0.96426		13.4			Myrvold et al. 2015
Reptilia	Squamata	Chamaeleonidae	Rhampholeon marshalli	9.21	0.96426		13.4			Myrvold et al. 2015
Reptilia	Squamata	Viperidae	Crotalus ruber	3661	3.5636		13.5			Myrvold et al. 2015
Reptilia	Squamata	Boidae	Corallus cookii	1906	3.28012		13.5			Myrvold et al. 2015
Reptilia	Squamata	Boidae	Corallus hortulanus	1906	3.28012		13.5			Myrvold et al. 2015
Reptilia	Squamata	Boidae	Chilabothrus chrysogaster	1306	3.11594		13.5			Myrvold et al. 2015
Reptilia	Squamata	Chamaeleonidae	Furcifer lateralis	40	1.60206		13.5			Myrvold et al. 2015
Reptilia	Squamata	Chamaeleonidae	Furcifer major	40	1.60206		13.5			Myrvold et al. 2015
Reptilia	Squamata	Scincidae	Plestiodon laticeps	30.02	1.47741		13.7			Myrvold et al. 2015
Reptilia	Squamata	Acrochordidae	Acrochordus arafurae	6107	3.78583		13.95			Myrvold et al. 2015
Reptilia	Squamata	Colubridae	Elaphe quadrivirgata	6561	3.81697		14			Myrvold et al. 2015
Reptilia	Squamata	Colubridae	Pantherophis alleghaniensis	6561	3.81697		14			Myrvold et al. 2015
Reptilia	Squamata	Colubridae	Pantherophis obsoletus	6561	3.81697		14			Myrvold et al. 2015
Reptilia	Squamata	Colubridae	Pantherophis spiloides	6561	3.81697		14			Myrvold et al. 2015
Reptilia	Squamata	Iguanidae	Cyclura pinguis	4964.89	3.69591		14			Myrvold et al. 2015
Reptilia	Squamata	Iguanidae	Iguana delicatissima	3400	3.53148		14			Myrvold et al. 2015
Reptilia	Squamata	Dipsadidae	Philodryas trilineata	3113	3.49318		14			Myrvold et al. 2015
Reptilia	Squamata	Viperidae	Echis carinatus	142	2.15229		14			Myrvold et al. 2015
Reptilia	Squamata	Viperidae	Echis leucogaster	142	2.15229		14			Myrvold et al. 2015
Reptilia	Squamata	Viperidae	Echis ocellatus	142	2.15229		14			Myrvold et al. 2015
Reptilia	Squamata	Viperidae	Echis pyramidum	142	2.15229		14			Myrvold et al. 2015
Reptilia	Squamata	Polychrotidae	Polychrus acutirostris	32.1	1.50651		14.4			Myrvold et al. 2015
Reptilia	Squamata	Elapidae	Naja katiensis	8787	3.94384		14.5			Myrvold et al. 2015
Reptilia	Squamata	Elapidae	Naja mossambica	8787	3.94384		14.5			Myrvold et al. 2015
Reptilia	Squamata	Elapidae	Naja nigricincta	8787	3.94384		14.5			Myrvold et al. 2015
Reptilia	Squamata	Elapidae	Naja pallida	8787	3.94384		14.5			Myrvold et al. 2015
Reptilia	Squamata	Viperidae	Crotalus adamanteus	5675	3.75397		15			Myrvold et al. 2015
Reptilia	Squamata	Elapidae	Austrelaps superbus	1906	3.28012		15			Myrvold et al. 2015
Reptilia	Squamata	Dipsadidae	Xenodon merremi	478.5	2.67988		15			Myrvold et al. 2015
Reptilia	Squamata	Natricidae	Thamnophis marcianus	434	2.63749		15			Myrvold et al. 2015
Reptilia	Squamata	Natricidae	Thamnophis hammondii	400	2.60206		15			Myrvold et al. 2015
Reptilia	Squamata	Iguanidae	Ctenosaura bakeri	399.4	2.60141		15			Myrvold et al. 2015
Reptilia	Squamata	Natricidae	Nerodia harteri	279	2.4456		15			Myrvold et al. 2015
Reptilia	Squamata	Natricidae	Nerodia paucimaculata	279	2.4456		15			Myrvold et al. 2015
Reptilia	Squamata	Viperidae	Vipera ammodytes	220	2.34242		15			Myrvold et al. 2015
Reptilia	Squamata	Phrynosomatidae	Phrynosoma hernandesi	22.945	1.36069		15			Myrvold et al. 2015
Reptilia	Squamata	Colubridae	Spilotes pullatus	3983	3.60021		16			Myrvold et al. 2015
Reptilia	Squamata	Elapidae	Hydrophis elegans	3607	3.55715		16			Myrvold et al. 2015
Reptilia	Squamata	Natricidae	Nerodia erythrogaster	1499	3.1758		16			Myrvold et al. 2015
Reptilia	Squamata	Colubridae	Lampropeltis calligaster	1130	3.05308		16			Myrvold et al. 2015
Reptilia	Squamata	Colubridae	Dispholidus typus	3765	3.57576		16.5			Myrvold et al. 2015
Reptilia	Squamata	Phrynosomatidae	Phrynosoma douglasii	15.345	1.18597		16.7			Myrvold et al. 2015
Reptilia	Squamata	Pythonidae	Python breitensteini	8144	3.91084		17			Myrvold et al. 2015
Reptilia	Squamata	Elapidae	Naja kaouthia	3113	3.49318		17			Myrvold et al. 2015
Reptilia	Squamata	Elapidae	Naja sagittifera	3113	3.49318		17			Myrvold et al. 2015
Reptilia	Squamata	Elapidae	Naja sputatrix	3113	3.49318		17			Myrvold et al. 2015
Reptilia	Squamata	Elapidae	Naja siamensis	2350	3.37107		17			Myrvold et al. 2015
Reptilia	Squamata	Elapidae	Naja atra	1849	3.26694		17			Myrvold et al. 2015
Reptilia	Squamata	Elapidae	Naja sumatrana	1587	3.20058		17			Myrvold et al. 2015
Reptilia	Squamata	Agamidae	Uromastyx aegyptia	851.73	2.9303		17			Myrvold et al. 2015
Reptilia	Squamata	Dipsadidae	Heterodon platirhinos	601	2.77887		17			Myrvold et al. 2015
Reptilia	Squamata	Phrynosomatidae	Phrynosoma solare	25.3	1.40312		17			Myrvold et al. 2015
Reptilia	Squamata	Phrynosomatidae	Phrynosoma asio	100	2		17.5			Myrvold et al. 2015
Reptilia	Squamata	Colubridae	Pantherophis vulpinus	2227	3.34772		18			Myrvold et al. 2015
Reptilia	Squamata	Anguidae	Gerrhonotus infernalis	36	1.5563		18			Myrvold et al. 2015
Reptilia	Squamata	Viperidae	Trimeresurus hageni	339	2.5302		18.5			Myrvold et al. 2015
Reptilia	Squamata	Elapidae	Acanthophis pyrrhus	384	2.58433		18.9			Myrvold et al. 2015
Reptilia	Squamata	Pythonidae	Python brongersmai	8144	3.91084		19			Myrvold et al. 2015
Reptilia	Squamata	Pythonidae	Python curtus	8144	3.91084		19			Myrvold et al. 2015
Reptilia	Squamata	Agamidae	Pogona vitticeps	385	2.58546		19			Myrvold et al. 2015
Reptilia	Squamata	Viperidae	Causus rhombeatus	308	2.48855		19			Myrvold et al. 2015
Reptilia	Squamata	Elapidae	Naja melanoleuca	6957	3.84242		19.5			Myrvold et al. 2015
Reptilia	Squamata	Elapidae	Naja anchietae	6796	3.83225		19.5			Myrvold et al. 2015
Reptilia	Squamata	Elapidae	Naja annulifera	6796	3.83225		19.5			Myrvold et al. 2015
Reptilia	Squamata	Elapidae	Naja arabica	6796	3.83225		19.5			Myrvold et al. 2015
Reptilia	Squamata	Elapidae	Naja haje	6796	3.83225		19.5			Myrvold et al. 2015
Reptilia	Squamata	Natricidae	Nerodia fasciata	1431.5	3.15579		19.5			Myrvold et al. 2015
Reptilia	Squamata	Elapidae	Acanthophis antarcticus	384	2.58433		19.5			Myrvold et al. 2015
Reptilia	Squamata	Elapidae	Acanthophis laevis	384	2.58433		19.5			Myrvold et al. 2015
Reptilia	Squamata	Elapidae	Acanthophis rugosus	384	2.58433		19.5			Myrvold et al. 2015
Reptilia	Squamata	Natricidae	Regina alleni	104	2.01703		20			Myrvold et al. 2015
Reptilia	Squamata	Chamaeleonidae	Calumma brevicorne	57	1.75587		20			Myrvold et al. 2015
Reptilia	Squamata	Teiidae	Salvator rufescens	4700	3.6721		20.5			Myrvold et al. 2015
Reptilia	Squamata	Phrynosomatidae	Phrynosoma cornutum	27.335	1.43672		21.3			Myrvold et al. 2015
Reptilia	Squamata	Natricidae	Regina grahamii	649	2.81224		22.5			Myrvold et al. 2015
Reptilia	Squamata	Natricidae	Nerodia rhombifer	1587	3.20058		23			Myrvold et al. 2015
Reptilia	Squamata	Boidae	Boa constrictor	10592	4.02498		25			Myrvold et al. 2015
Reptilia	Squamata	Iguanidae	Ctenosaura similis	1034	3.01452		25			Myrvold et al. 2015
Reptilia	Squamata	Natricidae	Thamnophis cyrtopsis	441	2.64444		25			Myrvold et al. 2015
Reptilia	Squamata	Natricidae	Thamnophis fulvus	441	2.64444		25			Myrvold et al. 2015
Reptilia	Squamata	Natricidae	Thamnophis postremus	441	2.64444		25			Myrvold et al. 2015
Reptilia	Squamata	Natricidae	Thamnophis pulchrilatus	441	2.64444		25			Myrvold et al. 2015
Reptilia	Squamata	Natricidae	Thamnophis eques	384	2.58433		25			Myrvold et al. 2015
Reptilia	Squamata	Acrochordidae	Acrochordus javanicus	9561	3.9805		27			Myrvold et al. 2015
Reptilia	Squamata	Natricidae	Xenochrophis melanzostus	512	2.70927		27			Myrvold et al. 2015
Reptilia	Squamata	Natricidae	Xenochrophis piscator	512	2.70927		27			Myrvold et al. 2015
Reptilia	Squamata	Natricidae	Xenochrophis sanctijohannis	512	2.70927		27			Myrvold et al. 2015
Reptilia	Squamata	Viperidae	Calloselasma rhodostoma	384	2.58433		29			Myrvold et al. 2015
Reptilia	Squamata	Natricidae	Nerodia sipedon	1306	3.11594		30			Myrvold et al. 2015
Reptilia	Squamata	Chamaeleonidae	Chamaeleo chamaeleon	36.49	1.56217		30			Myrvold et al. 2015
Reptilia	Squamata	Chamaeleonidae	Trioceros jacksonii	32.565	1.51275		30.85			Myrvold et al. 2015
Reptilia	Squamata	Elapidae	Ophiophagus hannah	8000	3.90309		34			Myrvold et al. 2015
Reptilia	Squamata	Boidae	Eunectes murinus	97500	4.989		34.7			Myrvold et al. 2015
Reptilia	Squamata	Chamaeleonidae	Chamaeleo calyptratus	200.215	2.3015		35			Myrvold et al. 2015
Reptilia	Squamata	Natricidae	Nerodia taxispilota	2153	3.33304		36			Myrvold et al. 2015
Reptilia	Squamata	Dipsadidae	Farancia erytrogramma	1839	3.26458		36			Myrvold et al. 2015
Reptilia	Squamata	Chamaeleonidae	Chamaeleo senegalensis	31.1	1.49276		40			Myrvold et al. 2015
Reptilia	Squamata	Chamaeleonidae	Chamaeleo dilepis	22.31	1.3485		44.2			Myrvold et al. 2015
Reptilia	Squamata	Chamaeleonidae	Trioceros melleri	344.5	2.53719		46			Myrvold et al. 2015
Reptilia	Squamata	Natricidae	Nerodia cyclopion	790	2.89763		52.5			Myrvold et al. 2015
Reptilia	Squamata	Chamaeleonidae	Furcifer oustaleti	299	2.47567		54			Myrvold et al. 2015
Reptilia	Squamata	Natricidae	Thamnophis radix	512	2.70927		60			Myrvold et al. 2015
Reptilia	Squamata	Typhlopidae	Afrotyphlops mucruso	1	0		60			Myrvold et al. 2015
Reptilia	Squamata	Typhlopidae	Afrotyphlops schlegelii	1	0		60			Myrvold et al. 2015
Reptilia	Squamata	Viperidae	Bitis arietans	2381	3.37676		156			Myrvold et al. 2015
Reptilia	Squamata	Viperidae	Bitis gabonica	2381	3.37676		156			Myrvold et al. 2015
Reptilia	Squamata	Viperidae	Bitis rhinoceros	2381	3.37676		156			Myrvold et al. 2015
Reptilia	Squamata	Lacertidae	Takydromus tachydromoides	3.335	0.523096	0.218	3.5	0.763	-0.117475	Myrvold et al. 2015
Reptilia	Squamata	Lacertidae	Zootoca vivipara	4.335	0.636989	0.22	6	1.32	0.120574	Myrvold et al. 2015
Reptilia	Squamata	Scincidae	Ctenotus taeniolatus	5.705	0.756256	0.24	3.7	0.888	-0.051587	Myrvold et al. 2015
Reptilia	Squamata	Dactyloidae	Anolis carolinensis	2.455	0.390051	0.25	1.3	0.325	-0.488117	Myrvold et al. 2015
Reptilia	Squamata	Dactyloidae	Anolis porcatus	2.455	0.390051	0.25	1.3	0.325	-0.488117	Myrvold et al. 2015
Reptilia	Squamata	Dactyloidae	Anolis smaragdinus	2.455	0.390051	0.25	1.3	0.325	-0.488117	Myrvold et al. 2015
Reptilia	Squamata	Lacertidae	Psammodromus hispanicus	2.895	0.461649	0.256	3.2	0.8192	-0.0866101	Myrvold et al. 2015
Reptilia	Squamata	Lacertidae	Podarcis bocagei	4.11	0.613842	0.259	4.2	1.0878	0.0365491	Myrvold et al. 2015
Reptilia	Squamata	Lacertidae	Podarcis carbonelli	3.45	0.537819	0.259	4.2	1.0878	0.0365491	Myrvold et al. 2015
Reptilia	Squamata	Lacertidae	Takydromus septentrionalis	5.41	0.733197	0.268	3.1	0.8308	-0.0805035	Myrvold et al. 2015
Reptilia	Squamata	Lacertidae	Podarcis muralis	5.41	0.733197	0.277	5.4	1.4958	0.174874	Myrvold et al. 2015
Reptilia	Squamata	Lacertidae	Podarcis tiliguerta	5.41	0.733197	0.277	5.4	1.4958	0.174874	Myrvold et al. 2015
Reptilia	Squamata	Lacertidae	Algyroides marchi	2.17	0.33646	0.28	2.4	0.672	-0.172631	Myrvold et al. 2015
Reptilia	Squamata	Typhlopidae	Anilios australis	47	1.6721	0.28	5	1.4	0.146128	Myrvold et al. 2015
Reptilia	Squamata	Gekkonidae	Chondrodactylus angulifer	13.21	1.1209	0.3	1.9	0.57	-0.244125	Myrvold et al. 2015
Reptilia	Squamata	Lacertidae	Eremias arguta	9.16	0.961895	0.32	2.8	0.896	-0.047692	Myrvold et al. 2015
Reptilia	Squamata	Lacertidae	Podarcis liolepis	4.94	0.693727	0.32	2.8	0.896	-0.047692	Myrvold et al. 2015
Reptilia	Squamata	Lacertidae	Podarcis hispanicus	3.695	0.567614	0.32	2.8	0.896	-0.047692	Myrvold et al. 2015
Reptilia	Squamata	Lacertidae	Darevskia praticola	3.27	0.514548	0.32	3.6	1.152	0.0614525	Myrvold et al. 2015
Reptilia	Squamata	Agamidae	Calotes versicolor	20.04	1.3019	0.32	14.17	4.5344	0.65652	Myrvold et al. 2015
Reptilia	Squamata	Phrynosomatidae	Sceloporus consobrinus	9.51	0.978181	0.352125	7.4	2.60573	0.415929	Myrvold et al. 2015
Reptilia	Squamata	Phrynosomatidae	Sceloporus cowlesi	8.255	0.916717	0.352125	7.4	2.60573	0.415929	Myrvold et al. 2015
Reptilia	Squamata	Phrynosomatidae	Sceloporus tristichus	8.255	0.916717	0.352125	7.4	2.60573	0.415929	Myrvold et al. 2015
Reptilia	Squamata	Phrynosomatidae	Sceloporus undulatus	8.255	0.916717	0.352125	7.4	2.60573	0.415929	Myrvold et al. 2015
Reptilia	Squamata	Phrynosomatidae	Sceloporus virgatus	7.05	0.848189	0.35932	7.4	2.65897	0.424713	Myrvold et al. 2015
Reptilia	Squamata	Diplodactylidae	Strophurus elderi	1.775	0.249198	0.38	2	0.76	-0.119186	Myrvold et al. 2015
Reptilia	Squamata	Phrynosomatidae	Sceloporus becki	10.405	1.01724	0.38216	7.55	2.88531	0.460192	Myrvold et al. 2015
Reptilia	Squamata	Phrynosomatidae	Sceloporus occidentalis	10.405	1.01724	0.38216	7.55	2.88531	0.460192	Myrvold et al. 2015
Reptilia	Squamata	Lacertidae	Parvilacerta parva	3.43	0.535294	0.39	4	1.56	0.193125	Myrvold et al. 2015
Reptilia	Squamata	Lacertidae	Iberolacerta martinezricai	7.865	0.895699	0.39	6.35	2.4765	0.393838	Myrvold et al. 2015
Reptilia	Squamata	Lacertidae	Iberolacerta cyreni	8.58	0.933487	0.39	6.5	2.535	0.403978	Myrvold et al. 2015
Reptilia	Squamata	Lacertidae	Iberolacerta monticola	7.865	0.895699	0.39	6.5	2.535	0.403978	Myrvold et al. 2015
Reptilia	Squamata	Lacertidae	Iberolacerta bonnali	3.545	0.549616	0.39	6.5	2.535	0.403978	Myrvold et al. 2015
Reptilia	Squamata	Lacertidae	Psammodromus algirus	8.585	0.93374	0.441	6	2.646	0.42259	Myrvold et al. 2015
Reptilia	Squamata	Phrynosomatidae	Sceloporus graciosus	6.9	0.838849	0.50909	3.8	1.93454	0.286578	Myrvold et al. 2015
Reptilia	Squamata	Phrynosomatidae	Sceloporus arenicolus	6.58	0.818226	0.50909	3.9	1.98545	0.297859	Myrvold et al. 2015
Reptilia	Squamata	Lacertidae	Lacerta agilis	9.87	0.994317	0.5345	5.8	3.1001	0.491376	Myrvold et al. 2015
Reptilia	Squamata	Lacertidae	Parvilacerta fraasii	9.87	0.994317	0.5345	5.8	3.1001	0.491376	Myrvold et al. 2015
Reptilia	Squamata	Diplodactylidae	Amalosia lesueurii	4.71	0.673021	0.55	2	1.1	0.0413927	Myrvold et al. 2015
Reptilia	Squamata	Gekkonidae	Hemidactylus palaichthus	4.1	0.612784	0.57	2	1.14	0.0569049	Myrvold et al. 2015
Reptilia	Squamata	Phrynosomatidae	Sceloporus woodi	6.94	0.841359	0.57	4.9	2.793	0.446071	Myrvold et al. 2015
Reptilia	Squamata	Eublepharidae	Coleonyx variegatus	4.56	0.658965	0.6	2	1.2	0.0791812	Myrvold et al. 2015
Reptilia	Squamata	Eublepharidae	Coleonyx brevis	3.3	0.518514	0.6	2	1.2	0.0791812	Myrvold et al. 2015
Reptilia	Squamata	Gekkonidae	Hemidactylus inintellectus	2.53	0.403121	0.6	2	1.2	0.0791812	Myrvold et al. 2015
Reptilia	Squamata	Gekkonidae	Hemidactylus lavadeserticus	2.53	0.403121	0.6	2	1.2	0.0791812	Myrvold et al. 2015
Reptilia	Squamata	Gekkonidae	Hemidactylus macropholis	2.53	0.403121	0.6	2	1.2	0.0791812	Myrvold et al. 2015
Reptilia	Squamata	Gekkonidae	Hemidactylus robustus	2.53	0.403121	0.6	2	1.2	0.0791812	Myrvold et al. 2015
Reptilia	Squamata	Gekkonidae	Hemidactylus turcicus	2.53	0.403121	0.6	2	1.2	0.0791812	Myrvold et al. 2015
Reptilia	Squamata	Phrynosomatidae	Phrynosoma goodei	18.48	1.2667	0.6	8.4	5.04	0.702431	Myrvold et al. 2015
Reptilia	Squamata	Phrynosomatidae	Phrynosoma platyrhinos	18.48	1.2667	0.6	8.4	5.04	0.702431	Myrvold et al. 2015
Reptilia	Squamata	Agamidae	Agama impalearis	64.18	1.8074	0.6	14	8.4	0.924279	Myrvold et al. 2015
Reptilia	Squamata	Phrynosomatidae	Sceloporus olivaceus	29.665	1.47224	0.602	16.5	9.933	0.99708	Myrvold et al. 2015
Reptilia	Squamata	Anguidae	Elgaria multicarinata	31.5	1.49831	0.7	12	8.4	0.924279	Myrvold et al. 2015
Reptilia	Squamata	Phrynosomatidae	Sceloporus bimaculosus	35.21	1.54667	0.795	9.4	7.473	0.873495	Myrvold et al. 2015
Reptilia	Squamata	Phrynosomatidae	Sceloporus lineatulus	35.21	1.54667	0.795	9.4	7.473	0.873495	Myrvold et al. 2015
Reptilia	Squamata	Phrynosomatidae	Sceloporus magister	35.21	1.54667	0.795	9.4	7.473	0.873495	Myrvold et al. 2015
Reptilia	Squamata	Phrynosomatidae	Sceloporus uniformis	35.21	1.54667	0.795	9.4	7.473	0.873495	Myrvold et al. 2015
Reptilia	Squamata	Phrynosomatidae	Sceloporus zosteromus	35.21	1.54667	0.795	9.4	7.473	0.873495	Myrvold et al. 2015
Reptilia	Squamata	Lacertidae	Acanthodactylus erythrurus	8.595	0.934246	0.82	3.7	3.034	0.482016	Myrvold et al. 2015
Reptilia	Squamata	Lacertidae	Acanthodactylus lineomaculatus	8.595	0.934246	0.82	3.7	3.034	0.482016	Myrvold et al. 2015
Reptilia	Squamata	Lacertidae	Lacerta pamphylica	23.725	1.37521	0.8435	8.2	6.9167	0.839899	Myrvold et al. 2015
Reptilia	Squamata	Lacertidae	Lacerta bilineata	23.725	1.37521	0.8435	8.9	7.50715	0.875475	Myrvold et al. 2015
Reptilia	Squamata	Lacertidae	Lacerta trilineata	23.725	1.37521	0.8435	8.9	7.50715	0.875475	Myrvold et al. 2015
Reptilia	Squamata	Lacertidae	Lacerta viridis	23.725	1.37521	0.8435	8.9	7.50715	0.875475	Myrvold et al. 2015
Reptilia	Squamata	Lacertidae	Lacerta strigata	21.4834	1.3321	0.8435	8.9	7.50715	0.875475	Myrvold et al. 2015
Reptilia	Squamata	Lacertidae	Lacerta media	25.95	1.41414	0.8435	8.95	7.54932	0.877908	Myrvold et al. 2015
Reptilia	Squamata	Lacertidae	Lacerta schreiberi	25.84	1.41229	0.848	13.7	11.6176	1.06512	Myrvold et al. 2015
Reptilia	Squamata	Eublepharidae	Coleonyx mitratus	9.76	0.98945	0.87	1.99	1.7313	0.238372	Myrvold et al. 2015
Reptilia	Squamata	Agamidae	Agama mwanzae	100	2	0.94	7.5	7.05	0.848189	Myrvold et al. 2015
Reptilia	Squamata	Agamidae	Agama caudospinosa	82.1	1.91434	0.94	7.5	7.05	0.848189	Myrvold et al. 2015
Reptilia	Squamata	Agamidae	Agama planiceps	74.65	1.87303	0.94	7.5	7.05	0.848189	Myrvold et al. 2015
Reptilia	Squamata	Agamidae	Agama turuensis	74.65	1.87303	0.94	7.5	7.05	0.848189	Myrvold et al. 2015
Reptilia	Squamata	Agamidae	Agama africana	100	2	0.94	7.55	7.097	0.851075	Myrvold et al. 2015
Reptilia	Squamata	Agamidae	Agama agama	100	2	0.94	7.55	7.097	0.851075	Myrvold et al. 2015
Reptilia	Squamata	Agamidae	Agama boensis	100	2	0.94	7.55	7.097	0.851075	Myrvold et al. 2015
Reptilia	Squamata	Agamidae	Agama doriae	100	2	0.94	7.55	7.097	0.851075	Myrvold et al. 2015
Reptilia	Squamata	Agamidae	Agama kaimosae	100	2	0.94	7.55	7.097	0.851075	Myrvold et al. 2015
Reptilia	Squamata	Agamidae	Agama lionotus	100	2	0.94	7.55	7.097	0.851075	Myrvold et al. 2015
Reptilia	Squamata	Agamidae	Agama spinosa	100	2	0.94	7.55	7.097	0.851075	Myrvold et al. 2015
Reptilia	Squamata	Phrynosomatidae	Sceloporus cyanogenys	35.59	1.55133	0.99769	13	12.97	1.11294	Myrvold et al. 2015
Reptilia	Squamata	Eublepharidae	Coleonyx elegans	11.2	1.04922	1	2	2	0.30103	Myrvold et al. 2015
Reptilia	Squamata	Anguidae	Ophisaurus attenuatus	23.825	1.37703	1.06	7.6	8.056	0.906119	Myrvold et al. 2015
Reptilia	Squamata	Anguidae	Ophisaurus ventralis	23.715	1.37502	1.06	7.6	8.056	0.906119	Myrvold et al. 2015
Reptilia	Squamata	Anguidae	Ophisaurus compressus	15.23	1.1827	1.06	8.5	9.01	0.954725	Myrvold et al. 2015
Reptilia	Squamata	Phrynosomatidae	Sceloporus acanthinus	12.785	1.1067	1.07667	6	6.46002	0.810234	Myrvold et al. 2015
Reptilia	Squamata	Phrynosomatidae	Sceloporus internasalis	12.785	1.1067	1.07667	6	6.46002	0.810234	Myrvold et al. 2015
Reptilia	Squamata	Phrynosomatidae	Sceloporus malachiticus	12.785	1.1067	1.07667	6	6.46002	0.810234	Myrvold et al. 2015
Reptilia	Squamata	Phrynosomatidae	Sceloporus salvini	12.785	1.1067	1.07667	6	6.46002	0.810234	Myrvold et al. 2015
Reptilia	Squamata	Phrynosomatidae	Sceloporus taeniocnemis	12.785	1.1067	1.07667	6	6.46002	0.810234	Myrvold et al. 2015
Reptilia	Squamata	Phrynosomatidae	Sceloporus licki	37.915	1.57881	1.08614	10.1	10.97	1.04021	Myrvold et al. 2015
Reptilia	Squamata	Phrynosomatidae	Sceloporus orcutti	37.915	1.57881	1.08614	10.1	10.97	1.04021	Myrvold et al. 2015
Reptilia	Squamata	Diplodactylidae	Oedura monilis	8.515	0.930185	1.15	2	2.3	0.361728	Myrvold et al. 2015
Reptilia	Squamata	Phrynosomatidae	Sceloporus caeruleus	23.9	1.3784	1.16078	7.07	8.20671	0.914169	Myrvold et al. 2015
Reptilia	Squamata	Phrynosomatidae	Sceloporus minor	23.9	1.3784	1.16078	7.07	8.20671	0.914169	Myrvold et al. 2015
Reptilia	Squamata	Phrynosomatidae	Sceloporus ornatus	23.9	1.3784	1.16078	7.07	8.20671	0.914169	Myrvold et al. 2015
Reptilia	Squamata	Phrynosomatidae	Sceloporus cyanostictus	19.235	1.28409	1.16078	7.07	8.20671	0.914169	Myrvold et al. 2015
Reptilia	Squamata	Phrynosomatidae	Sceloporus jarrovii	19.235	1.28409	1.16078	7.07	8.20671	0.914169	Myrvold et al. 2015
Reptilia	Squamata	Phrynosomatidae	Sceloporus sugillatus	19.235	1.28409	1.16078	7.07	8.20671	0.914169	Myrvold et al. 2015
Reptilia	Squamata	Phrynosomatidae	Sceloporus poinsettii	30.94	1.49052	1.3125	10.5	13.7812	1.13929	Myrvold et al. 2015
Reptilia	Squamata	Typhlopidae	Anilios nigrescens	161	2.20683	1.48	14.1	20.868	1.31948	Myrvold et al. 2015
Reptilia	Squamata	Eublepharidae	Aeluroscalabotes felinus	24.26	1.38489	1.5	2	3	0.477121	Myrvold et al. 2015
Reptilia	Squamata	Diplodactylidae	Oedura marmorata	15.4	1.18752	1.51	2	3.02	0.480007	Myrvold et al. 2015
Reptilia	Squamata	Eublepharidae	Goniurosaurus hainanensis	12.42	1.09412	1.57	2	3.14	0.49693	Myrvold et al. 2015
Reptilia	Squamata	Eublepharidae	Goniurosaurus lichtenfelderi	12.42	1.09412	1.57	2	3.14	0.49693	Myrvold et al. 2015
Reptilia	Squamata	Diplodactylidae	Oedura castelnaui	16.645	1.22128	1.58	2	3.16	0.499687	Myrvold et al. 2015
Reptilia	Squamata	Gekkonidae	Phelsuma andamanense	20.7	1.31597	1.6	2	3.2	0.50515	Myrvold et al. 2015
Reptilia	Squamata	Gekkonidae	Phelsuma grandis	20.7	1.31597	1.6	2	3.2	0.50515	Myrvold et al. 2015
Reptilia	Squamata	Gekkonidae	Phelsuma kochi	20.7	1.31597	1.6	2	3.2	0.50515	Myrvold et al. 2015
Reptilia	Squamata	Gekkonidae	Phelsuma madagascariensis	20.7	1.31597	1.6	2	3.2	0.50515	Myrvold et al. 2015
Reptilia	Squamata	Gekkonidae	Phelsuma abbotti	12.35	1.09167	1.6	2	3.2	0.50515	Myrvold et al. 2015
Reptilia	Squamata	Gekkonidae	Phelsuma parkeri	12.35	1.09167	1.6	2	3.2	0.50515	Myrvold et al. 2015
Reptilia	Squamata	Gekkonidae	Phelsuma sundbergi	12.35	1.09167	1.6	2	3.2	0.50515	Myrvold et al. 2015
Reptilia	Squamata	Diplodactylidae	Oedura tryoni	11.005	1.04159	1.77	2	3.54	0.549003	Myrvold et al. 2015
Reptilia	Squamata	Colubridae	Opheodrys aestivus	601	2.77887	1.8	6.6	11.88	1.07482	Myrvold et al. 2015
Reptilia	Squamata	Varanidae	Varanus brevicauda	10	1	1.9	3	5.7	0.755875	Myrvold et al. 2015
Reptilia	Squamata	Agamidae	Stellagama stellio	40.605	1.60858	2.28	7.7	17.556	1.24443	Myrvold et al. 2015
Reptilia	Squamata	Varanidae	Varanus caudolineatus	14.29	1.15503	2.33	4	9.32	0.969416	Myrvold et al. 2015
Reptilia	Squamata	Eublepharidae	Goniurosaurus luii	20.66	1.31513	2.55	1.96	4.998	0.698796	Myrvold et al. 2015
Reptilia	Squamata	Dactyloidae	Anolis baracoae	56	1.74819	2.7	1	2.7	0.431364	Myrvold et al. 2015
Reptilia	Squamata	Dactyloidae	Anolis equestris	56	1.74819	2.7	1	2.7	0.431364	Myrvold et al. 2015
Reptilia	Squamata	Dactyloidae	Anolis luteogularis	56	1.74819	2.7	1	2.7	0.431364	Myrvold et al. 2015
Reptilia	Squamata	Dactyloidae	Anolis noblei	56	1.74819	2.7	1	2.7	0.431364	Myrvold et al. 2015
Reptilia	Squamata	Dactyloidae	Anolis smallwoodi	56	1.74819	2.7	1	2.7	0.431364	Myrvold et al. 2015
Reptilia	Squamata	Eublepharidae	Hemitheconyx caudicinctus	39.17	1.59295	2.71	2	5.42	0.733999	Myrvold et al. 2015
Reptilia	Squamata	Agamidae	Pogona minima	115.12	2.06115	2.96	8.75	25.9	1.4133	Myrvold et al. 2015
Reptilia	Squamata	Agamidae	Pogona minor	115.12	2.06115	2.96	8.75	25.9	1.4133	Myrvold et al. 2015
Reptilia	Squamata	Agamidae	Pogona mitchelli	115.12	2.06115	2.96	8.75	25.9	1.4133	Myrvold et al. 2015
Reptilia	Squamata	Agamidae	Pogona barbata	244.06	2.3875	2.96	19	56.24	1.75005	Myrvold et al. 2015
Reptilia	Squamata	Natricidae	Tropidonophis mairii	384	2.58433	3.1	8.5	26.35	1.42078	Myrvold et al. 2015
Reptilia	Squamata	Agamidae	Chlamydosaurus kingii	449.125	2.65237	3.1	10	31	1.49136	Myrvold et al. 2015
Reptilia	Squamata	Varanidae	Varanus storri	26.9	1.42975	3.3	3.3	10.89	1.03703	Myrvold et al. 2015
Reptilia	Squamata	Elapidae	Micrurus tener	691	2.83948	3.5	7.5	26.25	1.41913	Myrvold et al. 2015
Reptilia	Squamata	Agamidae	Physignathus cocincinus	193.42	2.2865	3.7	8.9	32.93	1.51759	Myrvold et al. 2015
Reptilia	Squamata	Eublepharidae	Eublepharis macularius	35.53	1.5506	3.755	2	7.51	0.87564	Myrvold et al. 2015
Reptilia	Squamata	Eublepharidae	Eublepharis fuscus	35.245	1.5471	3.755	2	7.51	0.87564	Myrvold et al. 2015
Reptilia	Squamata	Varanidae	Varanus eremius	46	1.66276	4	3.85	15.4	1.18752	Myrvold et al. 2015
Reptilia	Squamata	Elapidae	Vermicella annulata	384	2.58433	4	4.5	18	1.25527	Myrvold et al. 2015
Reptilia	Squamata	Elapidae	Vermicella snelli	384	2.58433	4	4.5	18	1.25527	Myrvold et al. 2015
Reptilia	Squamata	Varanidae	Varanus gilleni	65	1.81291	4.1	4.28	17.548	1.24423	Myrvold et al. 2015
Reptilia	Squamata	Iguanidae	Dipsosaurus dorsalis	69.33	1.84092	4.22	5.5	23.21	1.36568	Myrvold et al. 2015
Reptilia	Squamata	Natricidae	Natrix natrix	96.25	1.9834	4.25	15.5	65.875	1.81872	Myrvold et al. 2015
Reptilia	Squamata	Varanidae	Varanus scalaris	130.71	2.11631	4.4	6.45	28.38	1.45301	Myrvold et al. 2015
Reptilia	Squamata	Varanidae	Varanus similis	130.71	2.11631	4.4	6.45	28.38	1.45301	Myrvold et al. 2015
Reptilia	Squamata	Teiidae	Ameiva ameiva	68	1.83251	4.62	4.715	21.7833	1.33812	Myrvold et al. 2015
Reptilia	Squamata	Teiidae	Ameiva atrigularis	68	1.83251	4.62	4.715	21.7833	1.33812	Myrvold et al. 2015
Reptilia	Squamata	Teiidae	Ameiva praesignis	68	1.83251	4.62	4.715	21.7833	1.33812	Myrvold et al. 2015
Reptilia	Squamata	Varanidae	Varanus primordius	57.365	1.75865	4.93	7.5	36.975	1.56791	Myrvold et al. 2015
Reptilia	Squamata	Varanidae	Varanus acanthurus	60	1.77815	4.93	8	39.44	1.59594	Myrvold et al. 2015
Reptilia	Squamata	Varanidae	Varanus timorensis	290	2.4624	5	6.9	34.5	1.53782	Myrvold et al. 2015
Reptilia	Squamata	Varanidae	Varanus tristis	230.58	2.36282	5	9	45	1.65321	Myrvold et al. 2015
Reptilia	Squamata	Varanidae	Varanus mitchelli	167.65	2.2244	5.15	12	61.8	1.79099	Myrvold et al. 2015
Reptilia	Squamata	Varanidae	Varanus semiremex	622	2.79379	6.1	9.2	56.12	1.74912	Myrvold et al. 2015
Reptilia	Squamata	Colubridae	Coluber constrictor	1594.5	3.20262	6.1	12	73.2	1.86451	Myrvold et al. 2015
Reptilia	Squamata	Varanidae	Varanus glauerti	39.185	1.59312	6.6	6	39.6	1.5977	Myrvold et al. 2015
Reptilia	Squamata	Colubridae	Dendrelaphis punctulatus	3113	3.49318	6.8	11.1	75.48	1.87783	Myrvold et al. 2015
Reptilia	Squamata	Colubridae	Dasypeltis medici	72.25	1.85884	7	7	49	1.6902	Myrvold et al. 2015
Reptilia	Squamata	Colubridae	Dasypeltis fasciata	97.5	1.989	7	7.5	52.5	1.72016	Myrvold et al. 2015
Reptilia	Squamata	Colubridae	Dasypeltis atra	72.25	1.85884	7	10.5	73.5	1.86629	Myrvold et al. 2015
Reptilia	Squamata	Colubridae	Dasypeltis scabra	72.25	1.85884	7	15.5	108.5	2.03543	Myrvold et al. 2015
Reptilia	Squamata	Varanidae	Varanus keithhornei	230	2.36173	7.1	3.6	25.56	1.40756	Myrvold et al. 2015
Reptilia	Squamata	Natricidae	Natrix tessellata	384	2.58433	7.2	15	108	2.03342	Myrvold et al. 2015
Reptilia	Squamata	Iguanidae	Ctenosaura pectinata	968	2.98588	7.46	44.3	330.478	2.51914	Myrvold et al. 2015
Reptilia	Squamata	Colubridae	Boiga irregularis	4748	3.67651	7.9	7	55.3	1.74273	Myrvold et al. 2015
Reptilia	Squamata	Colubridae	Stegonotus cucullatus	848	2.9284	8	11.85	94.8	1.97681	Myrvold et al. 2015
Reptilia	Squamata	Dipsadidae	Farancia abacura	3454	3.53832	8.18	37.5	306.75	2.48678	Myrvold et al. 2015
Reptilia	Squamata	Colubridae	Pantherophis emoryi	900	2.95424	8.4	12	100.8	2.00346	Myrvold et al. 2015
Reptilia	Squamata	Colubridae	Pantherophis guttatus	900	2.95424	8.4	12	100.8	2.00346	Myrvold et al. 2015
Reptilia	Squamata	Iguanidae	Sauromalus ater	230.39	2.36246	9	7.7	69.3	1.84073	Myrvold et al. 2015
Reptilia	Squamata	Elapidae	Pseudonaja inframacula	3819	3.58195	9.25	15	138.75	2.14223	Myrvold et al. 2015
Reptilia	Squamata	Elapidae	Pseudonaja textilis	3819	3.58195	9.8	12	117.6	2.07041	Myrvold et al. 2015
Reptilia	Squamata	Varanidae	Varanus beccarii	237.5	2.37566	9.9	4.1	40.59	1.60842	Myrvold et al. 2015
Reptilia	Squamata	Varanidae	Varanus bogerti	237.5	2.37566	9.9	4.1	40.59	1.60842	Myrvold et al. 2015
Reptilia	Squamata	Varanidae	Varanus kordensis	237.5	2.37566	9.9	4.1	40.59	1.60842	Myrvold et al. 2015
Reptilia	Squamata	Varanidae	Varanus prasinus	237.5	2.37566	9.9	4.1	40.59	1.60842	Myrvold et al. 2015
Reptilia	Squamata	Eublepharidae	Eublepharis angramainyu	80.64	1.90655	9.95	1.79	17.8105	1.25068	Myrvold et al. 2015
Reptilia	Squamata	Iguanidae	Brachylophus fasciatus	170.175	2.2309	10	4.45	44.5	1.64836	Myrvold et al. 2015
Reptilia	Squamata	Varanidae	Varanus flavescens	755.19	2.87806	10.8	10.78	116.424	2.06604	Myrvold et al. 2015
Reptilia	Squamata	Colubridae	Lampropeltis alterna	1228	3.0892	11.3	5	56.5	1.75205	Myrvold et al. 2015
Reptilia	Squamata	Corytophanidae	Basiliscus plumifrons	66.2	1.82086	12.9	11	141.9	2.15198	Myrvold et al. 2015
Reptilia	Squamata	Pythonidae	Antaresia maculosa	384	2.58433	13.25	11	145.75	2.16361	Myrvold et al. 2015
Reptilia	Squamata	Pythonidae	Antaresia childreni	384	2.58433	13.55	11.05	149.728	2.1753	Myrvold et al. 2015
Reptilia	Squamata	Viperidae	Daboia palaestinae	666	2.82347	14				Myrvold et al. 2015
Reptilia	Squamata	Viperidae	Montivipera xanthina	666	2.82347	14	8.5	119	2.07555	Myrvold et al. 2015
Reptilia	Squamata	Iguanidae	Iguana iguana	1530	3.18469	14	35	490	2.6902	Myrvold et al. 2015
Reptilia	Squamata	Viperidae	Montivipera bornmuelleri	986	2.99388	14.05				Myrvold et al. 2015
Reptilia	Squamata	Viperidae	Montivipera raddei	986	2.99388	14.05	6	84.3	1.92583	Myrvold et al. 2015
Reptilia	Squamata	Elapidae	Pseudechis australis	8144	3.91084	14.05	13	182.65	2.26162	Myrvold et al. 2015
Reptilia	Squamata	Viperidae	Macrovipera schweizeri	1306	3.11594	14.1	7.5	105.75	2.02428	Myrvold et al. 2015
Reptilia	Squamata	Viperidae	Macrovipera lebetina	1306	3.11594	14.1	13	183.3	2.26316	Myrvold et al. 2015
Reptilia	Squamata	Viperidae	Daboia deserti	1306	3.11594	14.1	20	282	2.45025	Myrvold et al. 2015
Reptilia	Squamata	Viperidae	Daboia mauritanica	1306	3.11594	14.1	21	296.1	2.47144	Myrvold et al. 2015
Reptilia	Squamata	Pythonidae	Morelia viridis	3113	3.49318	14.5	16	232	2.36549	Myrvold et al. 2015
Reptilia	Squamata	Iguanidae	Sauromalus hispidus	811.7	2.9094	14.95	22	328.9	2.51706	Myrvold et al. 2015
Reptilia	Squamata	Pythonidae	Antaresia perthensis	82	1.91381	15.09	4.35	65.6415	1.81718	Myrvold et al. 2015
Reptilia	Squamata	Varanidae	Varanus bengalensis	3750	3.57403	15.285	20.2	308.757	2.48962	Myrvold et al. 2015
Reptilia	Squamata	Varanidae	Varanus nebulosus	3750	3.57403	15.285	20.2	308.757	2.48962	Myrvold et al. 2015
Reptilia	Squamata	Colubridae	Lampropeltis elapsoides	950	2.97772	15.5	7	108.5	2.03543	Myrvold et al. 2015
Reptilia	Squamata	Colubridae	Lampropeltis ruthveni	950	2.97772	15.5	7	108.5	2.03543	Myrvold et al. 2015
Reptilia	Squamata	Colubridae	Lampropeltis triangulum	950	2.97772	15.5	7	108.5	2.03543	Myrvold et al. 2015
Reptilia	Squamata	Colubridae	Lampropeltis californiae	2041	3.30984	15.5	11	170.5	2.23172	Myrvold et al. 2015
Reptilia	Squamata	Colubridae	Lampropeltis getula	2041	3.30984	15.5	11	170.5	2.23172	Myrvold et al. 2015
Reptilia	Squamata	Colubridae	Lampropeltis holbrooki	2041	3.30984	15.5	11	170.5	2.23172	Myrvold et al. 2015
Reptilia	Squamata	Colubridae	Lampropeltis nigra	2041	3.30984	15.5	11	170.5	2.23172	Myrvold et al. 2015
Reptilia	Squamata	Colubridae	Lampropeltis splendida	2041	3.30984	15.5	11	170.5	2.23172	Myrvold et al. 2015
Reptilia	Squamata	Iguanidae	Brachylophus vitiensis	345	2.53782	17.6	3.5	61.6	1.78958	Myrvold et al. 2015
Reptilia	Squamata	Teiidae	Tupinambis teguixin	1773.51	3.24883	17.6	7.3	128.48	2.10884	Myrvold et al. 2015
Reptilia	Squamata	Teiidae	Salvator merianae	1335.02	3.12549	17.6	7.3	128.48	2.10884	Myrvold et al. 2015
Reptilia	Squamata	Varanidae	Varanus gouldii	671.92	2.82732	17.85	7.3	130.305	2.11496	Myrvold et al. 2015
Reptilia	Squamata	Iguanidae	Sauromalus varius	1422.35	3.15301	18	17.15	308.7	2.48954	Myrvold et al. 2015
Reptilia	Squamata	Gerrhosauridae	Gerrhosaurus skoogi	67.29	1.82795	18.4	4	73.6	1.86688	Myrvold et al. 2015
Reptilia	Squamata	Varanidae	Varanus griseus	821.1	2.9144	20.3	10	203	2.3075	Myrvold et al. 2015
Reptilia	Squamata	Varanidae	Varanus panoptes	1090	3.03743	20.35	7.65	155.678	2.19223	Myrvold et al. 2015
Reptilia	Squamata	Varanidae	Varanus rosenbergi	1086	3.03583	20.35	10	203.5	2.30856	Myrvold et al. 2015
Reptilia	Squamata	Colubridae	Bogertophis subocularis	1839	3.26458	20.4	5	102	2.0086	Myrvold et al. 2015
Reptilia	Squamata	Colubridae	Elaphe anomala	3113	3.49318	20.8	12	249.6	2.39724	Myrvold et al. 2015
Reptilia	Squamata	Pythonidae	Bothrochilus boa	2009	3.30298	21.5	13.75	295.625	2.47074	Myrvold et al. 2015
Reptilia	Squamata	Varanidae	Varanus exanthematicus	35500	4.55023	24.19	20.385	493.113	2.69295	Myrvold et al. 2015
Reptilia	Squamata	Colubridae	Pituophis catenifer	7275.5	3.86186	24.3	5.5	133.65	2.12597	Myrvold et al. 2015
Reptilia	Squamata	Colubridae	Pituophis vertebralis	7275.5	3.86186	24.3	5.5	133.65	2.12597	Myrvold et al. 2015
Reptilia	Squamata	Colubridae	Pituophis melanoleucus	6407	3.80665	24.3	5.5	133.65	2.12597	Myrvold et al. 2015
Reptilia	Squamata	Colubridae	Pituophis ruthveni	6407	3.80665	24.3	5.5	133.65	2.12597	Myrvold et al. 2015
Reptilia	Squamata	Varanidae	Varanus jobiensis	1293.5	3.11177	24.56	5.7	139.992	2.1461	Myrvold et al. 2015
Reptilia	Squamata	Iguanidae	Cyclura carinata	773.435	2.88842	25.95	4.3	111.585	2.04761	Myrvold et al. 2015
Reptilia	Squamata	Elapidae	Oxyuranus scutellatus	8110.5	3.90905	31.55	14	441.7	2.64513	Myrvold et al. 2015
Reptilia	Squamata	Elapidae	Oxyuranus microlepidotus	6107	3.78583	31.55	14	441.7	2.64513	Myrvold et al. 2015
Reptilia	Squamata	Varanidae	Varanus rudicollis	557.9	2.74656	31.6	10.4	328.64	2.51672	Myrvold et al. 2015
Reptilia	Squamata	Varanidae	Varanus dumerilii	988	2.99476	34	16.44	558.96	2.74738	Myrvold et al. 2015
Reptilia	Squamata	Varanidae	Varanus ornatus	2890	3.4609	34.7	25.53	885.891	2.94738	Myrvold et al. 2015
Reptilia	Squamata	Varanidae	Varanus niloticus	2826.67	3.45128	34.7	27.26	945.922	2.97586	Myrvold et al. 2015
Reptilia	Squamata	Varanidae	Varanus spenceri	3755.57	3.57468	36.7	18.45	677.115	2.83066	Myrvold et al. 2015
Reptilia	Squamata	Helodermatidae	Heloderma suspectum	553.41	2.74305	36.8	5.3	195.04	2.29012	Myrvold et al. 2015
Reptilia	Squamata	Varanidae	Varanus albigularis	8000	3.90309	37.65	24	903.6	2.95598	Myrvold et al. 2015
Reptilia	Squamata	Varanidae	Varanus doreanus	1287	3.10958	37.88	9.09	344.329	2.53697	Myrvold et al. 2015
Reptilia	Squamata	Varanidae	Varanus finschi	1287	3.10958	37.88	9.09	344.329	2.53697	Myrvold et al. 2015
Reptilia	Squamata	Varanidae	Varanus indicus	1287	3.10958	37.88	9.09	344.329	2.53697	Myrvold et al. 2015
Reptilia	Squamata	Varanidae	Varanus spinulosus	1287	3.10958	37.88	9.09	344.329	2.53697	Myrvold et al. 2015
Reptilia	Squamata	Varanidae	Varanus mertensi	1121.2	3.04968	40.15	8.5	341.275	2.5331	Myrvold et al. 2015
Reptilia	Squamata	Iguanidae	Cyclura ricordi	1634	3.21325	42.3	8.6	363.78	2.56084	Myrvold et al. 2015
Reptilia	Squamata	Varanidae	Varanus olivaceus	4141.37	3.61714	44.2	6.7	296.14	2.4715	Myrvold et al. 2015
Reptilia	Squamata	Colubridae	Oreocryptophis porphyraceus	1465.5	3.16599	46.3	4	185.2	2.26764	Myrvold et al. 2015
Reptilia	Squamata	Colubridae	Orthriophis taeniurus	2265	3.35507	46.3	11.5	532.45	2.72628	Myrvold et al. 2015
Reptilia	Squamata	Pythonidae	Morelia bredli	15926	4.20211	46.45	21.6	1003.32	3.00144	Myrvold et al. 2015
Reptilia	Squamata	Pythonidae	Morelia spilota	15926	4.20211	46.45	21.6	1003.32	3.00144	Myrvold et al. 2015
Reptilia	Squamata	Varanidae	Varanus varius	4300	3.63347	49.03	8	392.24	2.59355	Myrvold et al. 2015
Reptilia	Squamata	Iguanidae	Conolophus subcristatus	4728.31	3.67471	52.2	13.5	704.7	2.848	Myrvold et al. 2015
Reptilia	Squamata	Pythonidae	Liasis fuscus	10592	4.02498	58.15	13.5	785.025	2.89488	Myrvold et al. 2015
Reptilia	Squamata	Pythonidae	Bothrochilus albertisii	8133.5	3.91028	59.1	12.5	738.75	2.8685	Myrvold et al. 2015
Reptilia	Squamata	Varanidae	Varanus cumingi	3127.49	3.4952	59.76	12.3	735.048	2.86632	Myrvold et al. 2015
Reptilia	Squamata	Varanidae	Varanus nuchalis	3555.05	3.55085	59.76	12.4	741.024	2.86983	Myrvold et al. 2015
Reptilia	Squamata	Varanidae	Varanus marmoratus	4345	3.63799	59.88	12.4	742.512	2.8707	Myrvold et al. 2015
Reptilia	Squamata	Varanidae	Varanus salvator	4345	3.63799	59.88	12.7	760.476	2.88109	Myrvold et al. 2015
Reptilia	Squamata	Varanidae	Varanus togianus	4345	3.63799	59.88	12.7	760.476	2.88109	Myrvold et al. 2015
Reptilia	Squamata	Pythonidae	Bothrochilus bennettorum	5675	3.75397	67	11	737	2.86747	Myrvold et al. 2015
Reptilia	Squamata	Varanidae	Varanus salvadorii	51500	4.71181	68.375	7.14	488.197	2.6886	Myrvold et al. 2015
Reptilia	Squamata	Viperidae	Lachesis melanocephala	5817	3.7647	82.2	10	822	2.91487	Myrvold et al. 2015
Reptilia	Squamata	Viperidae	Lachesis muta	5817	3.7647	82.2	10	822	2.91487	Myrvold et al. 2015
Reptilia	Squamata	Viperidae	Lachesis stenophrys	5817	3.7647	82.2	10	822	2.91487	Myrvold et al. 2015
Reptilia	Squamata	Iguanidae	Cyclura cornuta	16578.1	4.21954	82.9	12	994.8	2.99774	Myrvold et al. 2015
Reptilia	Squamata	Varanidae	Varanus giganteus	5333.4	3.727	84.1	9.125	767.412	2.88503	Myrvold et al. 2015
Reptilia	Squamata	Iguanidae	Amblyrhynchus cristatus	2227.43	3.3478	89	2.4	213.6	2.3296	Myrvold et al. 2015
Reptilia	Squamata	Pythonidae	Python regius	8858	3.94734	94.074	7.35	691.444	2.83976	Myrvold et al. 2015
Reptilia	Squamata	Pythonidae	Simalia amethistina	245988	5.39091	99.15	11.25	1115.44	3.04745	Myrvold et al. 2015
Reptilia	Squamata	Pythonidae	Aspidites ramsayi	6906	3.83923	100.4	10.5	1054.2	3.02292	Myrvold et al. 2015
Reptilia	Squamata	Pythonidae	Simalia boeleni	5675	3.75397	107	14	1498	3.17551	Myrvold et al. 2015
Reptilia	Squamata	Pythonidae	Liasis olivaceus	25252	4.4023	122.5	18.1	2217.25	3.34581	Myrvold et al. 2015
Reptilia	Squamata	Pythonidae	Python natalensis	73000	4.86332	131.8	50	6590	3.81889	Myrvold et al. 2015
Reptilia	Squamata	Pythonidae	Python sebae	73000	4.86332	131.8	50	6590	3.81889	Myrvold et al. 2015
Reptilia	Squamata	Pythonidae	Aspidites melanocephalus	6107	3.78583	132.6	8.5	1127.1	3.05196	Myrvold et al. 2015
Reptilia	Squamata	Varanidae	Varanus komodoensis	41070	4.61352	142.24	20.1	2859.02	3.45622	Myrvold et al. 2015
Reptilia	Squamata	Pythonidae	Liasis papuana	30758	4.48796	191.9	20.5	3933.95	3.59483	Myrvold et al. 2015
Reptilia	Squamata	Pythonidae	Python bivittatus	17100	4.233	211.65	27.5	5820.38	3.76495	Myrvold et al. 2015
Reptilia	Squamata	Pythonidae	Python molurus	17100	4.233	211.65	27.5	5820.38	3.76495	Myrvold et al. 2015
Reptilia	Squamata	Pythonidae	Malayopython reticulatus	32000	4.50515	250	47.5	11875	4.07463	Myrvold et al. 2015
Aves	Apodiformes	Trochilidae	Mellisuga helenae	1.9	0.278754	0.25	2	0.5	-0.30103	Myrvold et al. 2015
Aves	Apodiformes	Trochilidae	Phaethornis ruber	2.15	0.332438	0.38	2	0.76	-0.119186	Myrvold et al. 2015
Aves	Apodiformes	Trochilidae	Selasphorus scintilla	2.2	0.342423	0.42	2	0.84	-0.0757207	Myrvold et al. 2015
Aves	Apodiformes	Trochilidae	Phaethornis stuarti	2.2	0.342423	0.38	2	0.76	-0.119186	Myrvold et al. 2015
Aves	Apodiformes	Trochilidae	Mellisuga minima	2.2	0.342423	0.3575	2	0.715	-0.145694	Myrvold et al. 2015
Aves	Apodiformes	Trochilidae	Lophornis ornatus	2.4	0.380211	0.28	2	0.56	-0.251812	Myrvold et al. 2015
Aves	Apodiformes	Trochilidae	Lophornis gouldii	2.4	0.380211		2			Myrvold et al. 2015
Aves	Apodiformes	Trochilidae	Doricha eliza	2.5	0.39794	0.55	2	1.1	0.0413927	Myrvold et al. 2015
Aves	Apodiformes	Trochilidae	Phaethornis atrimentalis	2.6	0.414973	0.3	2	0.6	-0.221849	Myrvold et al. 2015
Aves	Apodiformes	Trochilidae	Phaethornis idaliae	2.6	0.414973	0.3	2	0.6	-0.221849	Myrvold et al. 2015
Aves	Apodiformes	Trochilidae	Klais guimeti	2.6	0.414973		2			Myrvold et al. 2015
Aves	Apodiformes	Trochilidae	Microchera albocoronata	2.6	0.414973		2			Myrvold et al. 2015
Aves	Apodiformes	Trochilidae	Selasphorus calliope	2.6325	0.420368	0.46	2	0.92	-0.0362122	Myrvold et al. 2015
Aves	Apodiformes	Trochilidae	Selasphorus flammula	2.675	0.427324		2			Myrvold et al. 2015
Aves	Apodiformes	Trochilidae	Chlorostilbon auriceps	2.7	0.431364	0.31	2	0.62	-0.207608	Myrvold et al. 2015
Aves	Apodiformes	Trochilidae	Abeillia abeillei	2.7	0.431364		2			Myrvold et al. 2015
Aves	Apodiformes	Trochilidae	Lophornis adorabilis	2.7	0.431364		2			Myrvold et al. 2015
Aves	Apodiformes	Trochilidae	Lophornis helenae	2.7	0.431364		2			Myrvold et al. 2015
Aves	Apodiformes	Trochilidae	Lophornis magnificus	2.7	0.431364		2			Myrvold et al. 2015
Aves	Apodiformes	Trochilidae	Chlorostilbon canivetii	2.725	0.435367	0.31	2	0.62	-0.207608	Myrvold et al. 2015
Aves	Apodiformes	Trochilidae	Chlorostilbon forficatus	2.725	0.435367	0.31	2	0.62	-0.207608	Myrvold et al. 2015
Aves	Apodiformes	Trochilidae	Chlorostilbon mellisugus	2.725	0.435367	0.31	2	0.62	-0.207608	Myrvold et al. 2015
Aves	Apodiformes	Trochilidae	Chlorostilbon gibsoni	2.75	0.439333	0.31	2	0.62	-0.207608	Myrvold et al. 2015
Aves	Apodiformes	Trochilidae	Chlorostilbon melanorhynchus	2.75	0.439333	0.31	2	0.62	-0.207608	Myrvold et al. 2015
Aves	Apodiformes	Trochilidae	Chlorostilbon assimilis	2.775	0.443263	0.31	2	0.62	-0.207608	Myrvold et al. 2015
Aves	Apodiformes	Trochilidae	Phaethornis longuemareus	2.8	0.447158	0.3	2	0.6	-0.221849	Myrvold et al. 2015
Aves	Apodiformes	Trochilidae	Phaethornis striigularis	2.8	0.447158	0.3	2	0.6	-0.221849	Myrvold et al. 2015
Aves	Apodiformes	Trochilidae	Phlogophilus hemileucurus	2.8	0.447158		2			Myrvold et al. 2015
Aves	Apodiformes	Trochilidae	Calliphlox amethystina	3	0.477121	0.47	2	0.94	-0.0268721	Myrvold et al. 2015
Aves	Apodiformes	Trochilidae	Discosura conversii	3	0.477121		2			Myrvold et al. 2015
Aves	Apodiformes	Trochilidae	Lophornis chalybeus	3	0.477121		2			Myrvold et al. 2015
Aves	Apodiformes	Trochilidae	Lophornis pavoninus	3	0.477121		2			Myrvold et al. 2015
Aves	Apodiformes	Trochilidae	Ocreatus underwoodii	3.025	0.480725	0.58				Myrvold et al. 2015
Aves	Apodiformes	Trochilidae	Orthorhyncus cristatus	3.03333	0.48192	0.42	2	0.84	-0.0757207	Myrvold et al. 2015
Aves	Apodiformes	Trochilidae	Elvira chionura	3.1	0.491362		2			Myrvold et al. 2015
Aves	Apodiformes	Trochilidae	Elvira cupreiceps	3.1	0.491362		2			Myrvold et al. 2015
Aves	Apodiformes	Trochilidae	Calypte costae	3.1175	0.493806	0.46	2	0.92	-0.0362122	Myrvold et al. 2015
Aves	Apodiformes	Trochilidae	Archilochus colubris	3.1425	0.497275	0.52	2	1.04	0.0170333	Myrvold et al. 2015
Aves	Apodiformes	Trochilidae	Selasphorus sasin	3.1675	0.500717	0.52	2.005	1.0426	0.0181177	Myrvold et al. 2015
Aves	Apodiformes	Trochilidae	Calothorax lucifer	3.3	0.518514	0.66	2	1.32	0.120574	Myrvold et al. 2015
Aves	Apodiformes	Trochilidae	Cynanthus doubledayi	3.3	0.518514	0.5	2	1		Myrvold et al. 2015
Aves	Apodiformes	Trochilidae	Cynanthus latirostris	3.3	0.518514	0.5	2	1		Myrvold et al. 2015
Aves	Apodiformes	Trochilidae	Chlorostilbon bracei	3.3225	0.521465	0.58	2	1.16	0.064458	Myrvold et al. 2015
Aves	Apodiformes	Trochilidae	Discosura longicaudus	3.4	0.531479		2			Myrvold et al. 2015
Aves	Apodiformes	Trochilidae	Phaethornis squalidus	3.4	0.531479		2			Myrvold et al. 2015
Aves	Apodiformes	Trochilidae	Chlorostilbon ricordii	3.445	0.537189	0.58	2	1.16	0.064458	Myrvold et al. 2015
Aves	Apodiformes	Trochilidae	Archilochus alexandri	3.45	0.537819	0.48	2	0.96	-0.0177288	Myrvold et al. 2015
Aves	Apodiformes	Trochilidae	Basilinna xantusii	3.45	0.537819	0.48	2	0.96	-0.0177288	Myrvold et al. 2015
Aves	Apodiformes	Trochilidae	Damophila julie	3.45	0.537819		2			Myrvold et al. 2015
Aves	Apodiformes	Trochilidae	Eupherusa nigriventris	3.45	0.537819		2			Myrvold et al. 2015
Aves	Apodiformes	Trochilidae	Hylocharis cyanus	3.475	0.540955	0.59	2	1.18	0.071882	Myrvold et al. 2015
Aves	Apodiformes	Trochilidae	Selasphorus rufus	3.5	0.544068	0.5	2	1		Myrvold et al. 2015
Aves	Passeriformes	Phylloscopidae	Phylloscopus yunnanensis	3.5	0.544068		3.9			Myrvold et al. 2015
Aves	Apodiformes	Trochilidae	Calliphlox bryantae	3.5	0.544068		2			Myrvold et al. 2015
Aves	Apodiformes	Trochilidae	Chlorostilbon lucidus	3.5	0.544068		2			Myrvold et al. 2015
Aves	Apodiformes	Trochilidae	Selasphorus platycercus	3.55	0.550228	0.56	2	1.12	0.049218	Myrvold et al. 2015
Aves	Apodiformes	Trochilidae	Ramphomicron microrhynchum	3.575	0.553276	0.66				Myrvold et al. 2015
Aves	Apodiformes	Trochilidae	Amazilia rosenbergi	3.575	0.553276		2			Myrvold et al. 2015
Aves	Apodiformes	Trochilidae	Basilinna leucotis	3.6	0.556303	0.44	2	0.88	-0.0555173	Myrvold et al. 2015
Aves	Apodiformes	Trochilidae	Heliangelus regalis	3.6	0.556303		2			Myrvold et al. 2015
Aves	Apodiformes	Trochilidae	Chlorostilbon maugaeus	3.675	0.565257		2			Myrvold et al. 2015
Aves	Apodiformes	Trochilidae	Hylocharis eliciae	3.7	0.568202		2			Myrvold et al. 2015
Aves	Apodiformes	Trochilidae	Eriocnemis glaucopoides	3.725	0.571126		2			Myrvold et al. 2015
Aves	Apodiformes	Trochilidae	Metallura tyrianthina	3.775	0.576917	0.5				Myrvold et al. 2015
Aves	Apodiformes	Trochilidae	Amazilia candida	3.775	0.576917		2			Myrvold et al. 2015
Aves	Apodiformes	Trochilidae	Polytmus theresiae	3.8	0.579784	0.48	2	0.96	-0.0177288	Myrvold et al. 2015
Aves	Apodiformes	Trochilidae	Cynanthus sordidus	3.85	0.585461		2			Myrvold et al. 2015
Aves	Apodiformes	Trochilidae	Amazilia yucatanensis	3.86	0.586587	0.55	2	1.1	0.0413927	Myrvold et al. 2015
Aves	Apodiformes	Trochilidae	Thalurania ridgwayi	3.925	0.59384	0.605	2	1.21	0.0827854	Myrvold et al. 2015
Aves	Apodiformes	Trochilidae	Amazilia viridigaster	3.95	0.596597		2			Myrvold et al. 2015
Aves	Apodiformes	Trochilidae	Lepidopyga coeruleogularis	3.95	0.596597		2			Myrvold et al. 2015
Aves	Apodiformes	Trochilidae	Lepidopyga lilliae	3.95	0.596597		2			Myrvold et al. 2015
Aves	Apodiformes	Trochilidae	Stephanoxis lalandi	4	0.60206		2			Myrvold et al. 2015
Aves	Apodiformes	Trochilidae	Chlorostilbon swainsonii	4.025	0.604766		2			Myrvold et al. 2015
Aves	Apodiformes	Trochilidae	Adelomyia melanogenys	4.075	0.610128	0.4	2	0.8	-0.09691	Myrvold et al. 2015
Aves	Passeriformes	Nectariniidae	Aethopyga bella	4.1	0.612784	0.62	2	1.24	0.0934217	Myrvold et al. 2015
Aves	Passeriformes	Nectariniidae	Aethopyga shelleyi	4.1	0.612784	0.62	2	1.24	0.0934217	Myrvold et al. 2015
Aves	Apodiformes	Trochilidae	Thalurania furcata	4.1	0.612784	0.605	2	1.21	0.0827854	Myrvold et al. 2015
Aves	Apodiformes	Trochilidae	Amazilia versicolor	4.1	0.612784		2			Myrvold et al. 2015
Aves	Apodiformes	Trochilidae	Polytmus milleri	4.1	0.612784		2			Myrvold et al. 2015
Aves	Apodiformes	Trochilidae	Hylocharis sapphirina	4.125	0.615424	0.67	2	1.34	0.127105	Myrvold et al. 2015
Aves	Apodiformes	Trochilidae	Chlorestes notata	4.2	0.623249	0.57	2	1.14	0.0569049	Myrvold et al. 2015
Aves	Apodiformes	Trochilidae	Amazilia amabilis	4.2	0.623249		2			Myrvold et al. 2015
Aves	Apodiformes	Trochilidae	Avocettula recurvirostris	4.2	0.623249		2			Myrvold et al. 2015
Aves	Apodiformes	Trochilidae	Heliangelus mavors	4.2	0.623249		2			Myrvold et al. 2015
Aves	Apodiformes	Trochilidae	Chrysolampis mosquitus	4.2125	0.62454	0.6	2	1.2	0.0791812	Myrvold et al. 2015
Aves	Apodiformes	Trochilidae	Amazilia amazilia	4.3	0.633468		2			Myrvold et al. 2015
Aves	Apodiformes	Trochilidae	Amazilia decora	4.3	0.633468		2			Myrvold et al. 2015
Aves	Apodiformes	Trochilidae	Eupherusa eximia	4.3	0.633468		2			Myrvold et al. 2015
Aves	Apodiformes	Trochilidae	Eupherusa poliocerca	4.3	0.633468		2			Myrvold et al. 2015
Aves	Apodiformes	Trochilidae	Phaethornis bourcieri	4.3	0.633468		2			Myrvold et al. 2015
Aves	Apodiformes	Trochilidae	Thalurania colombica	4.35	0.638489	0.605	2	1.21	0.0827854	Myrvold et al. 2015
Aves	Apodiformes	Trochilidae	Hylocharis chrysura	4.375	0.640978	0.47	2	0.94	-0.0268721	Myrvold et al. 2015
Aves	Apodiformes	Trochilidae	Calypte anna	4.4	0.643453	0.56	2	1.12	0.049218	Myrvold et al. 2015
Aves	Apodiformes	Trochilidae	Amazilia brevirostris	4.46667	0.649984	0.56	2	1.12	0.049218	Myrvold et al. 2015
Aves	Apodiformes	Trochilidae	Amazilia saucerottei	4.5	0.653213	0.62	2	1.24	0.0934217	Myrvold et al. 2015
Aves	Apodiformes	Trochilidae	Amazilia boucardi	4.5	0.653213		2			Myrvold et al. 2015
Aves	Passeriformes	Cisticolidae	Eremomela flavicrissalis	4.5	0.653213		1.45			Myrvold et al. 2015
Aves	Apodiformes	Trochilidae	Doryfera johannae	4.55	0.658011		2			Myrvold et al. 2015
Aves	Apodiformes	Trochilidae	Heliangelus exortis	4.6	0.662758	0.6	2	1.2	0.0791812	Myrvold et al. 2015
Aves	Apodiformes	Trochilidae	Leucippus chlorocercus	4.6	0.662758		2			Myrvold et al. 2015
Aves	Apodiformes	Trochilidae	Thalurania watertonii	4.6	0.662758		2			Myrvold et al. 2015
Aves	Passeriformes	Tyrannidae	Myiornis ecaudatus	4.65	0.667453	0.88	2	1.76	0.245513	Myrvold et al. 2015
Aves	Apodiformes	Trochilidae	Amazilia leucogaster	4.65	0.667453	0.59	2	1.18	0.071882	Myrvold et al. 2015
Aves	Apodiformes	Trochilidae	Amazilia beryllina	4.65	0.667453		2			Myrvold et al. 2015
Aves	Apodiformes	Trochilidae	Amazilia edward	4.65	0.667453		2			Myrvold et al. 2015
Aves	Apodiformes	Trochilidae	Trochilus scitulus	4.7	0.672098	0.56	2	1.12	0.049218	Myrvold et al. 2015
Aves	Apodiformes	Trochilidae	Amazilia tobaci	4.725	0.674402	0.52	2	1.04	0.0170333	Myrvold et al. 2015
Aves	Passeriformes	Nectariniidae	Leptocoma minima	4.75	0.676694	0.76	2	1.52	0.181844	Myrvold et al. 2015
Aves	Apodiformes	Trochilidae	Eupherusa cyanophrys	4.75	0.676694		2			Myrvold et al. 2015
Aves	Passeriformes	Nectariniidae	Cinnyris nectarinioides	4.8	0.681241	1.2	1.4	1.68	0.225309	Myrvold et al. 2015
Aves	Apodiformes	Trochilidae	Lesbia nuna	4.8	0.681241	0.74				Myrvold et al. 2015
Aves	Apodiformes	Trochilidae	Trochilus polytmus	4.8	0.681241	0.56	2	1.12	0.049218	Myrvold et al. 2015
Aves	Apodiformes	Trochilidae	Thalurania glaucopis	4.8	0.681241		2			Myrvold et al. 2015
Aves	Apodiformes	Trochilidae	Metallura theresiae	4.85	0.685742	0.48				Myrvold et al. 2015
Aves	Passeriformes	Cettiidae	Abroscopus schisticeps	4.85	0.685742		4.5			Myrvold et al. 2015
Aves	Apodiformes	Trochilidae	Eriocnemis vestita	4.85	0.685742		2			Myrvold et al. 2015
Aves	Apodiformes	Trochilidae	Amazilia fimbriata	4.9	0.690196	0.52	2	1.04	0.0170333	Myrvold et al. 2015
Aves	Apodiformes	Trochilidae	Amazilia rutila	4.9	0.690196		2			Myrvold et al. 2015
Aves	Apodiformes	Trochilidae	Amazilia franciae	4.95	0.694605		2			Myrvold et al. 2015
Aves	Passeriformes	Maluridae	Stipiturus ruficeps	5	0.69897	1.14	2.45	2.793	0.446071	Myrvold et al. 2015
Aves	Passeriformes	Cisticolidae	Cisticola nana	5	0.69897	0.96	3.65	3.504	0.544564	Myrvold et al. 2015
Aves	Apodiformes	Trochilidae	Amazilia lactea	5	0.69897	0.47	2	0.94	-0.0268721	Myrvold et al. 2015
Aves	Passeriformes	Polioptilidae	Polioptila lembeyei	5	0.69897		3.9			Myrvold et al. 2015
Aves	Apodiformes	Trochilidae	Amazilia castaneiventris	5	0.69897		2			Myrvold et al. 2015
Aves	Apodiformes	Trochilidae	Amazilia cyanifrons	5	0.69897		2			Myrvold et al. 2015
Aves	Apodiformes	Trochilidae	Phaethornis hispidus	5	0.69897		2			Myrvold et al. 2015
Aves	Apodiformes	Trochilidae	Amazilia tzacatl	5.05	0.703291	0.59	2	1.18	0.071882	Myrvold et al. 2015
Aves	Apodiformes	Trochilidae	Phaethornis koepckeae	5.05	0.703291		2			Myrvold et al. 2015
Aves	Apodiformes	Trochilidae	Amazilia chionogaster	5.1	0.70757		2			Myrvold et al. 2015
Aves	Apodiformes	Trochilidae	Amazilia violiceps	5.1	0.70757		2			Myrvold et al. 2015
Aves	Apodiformes	Trochilidae	Chrysuronia oenone	5.15	0.711807	0.65	2	1.3	0.113943	Myrvold et al. 2015
Aves	Passeriformes	Phylloscopidae	Seicercus castaniceps	5.15	0.711807		3.9			Myrvold et al. 2015
Aves	Passeriformes	Remizidae	Anthoscopus musculus	5.175	0.71391	0.66	4	2.64	0.421604	Myrvold et al. 2015
Aves	Passeriformes	Polioptilidae	Polioptila melanura	5.18333	0.714609	0.94	4	3.76	0.575188	Myrvold et al. 2015
Aves	Apodiformes	Trochilidae	Sephanoides sephaniodes	5.2	0.716003	0.72	2	1.44	0.158362	Myrvold et al. 2015
Aves	Apodiformes	Trochilidae	Polytmus guainumbi	5.2	0.716003	0.54	2	1.08	0.0334238	Myrvold et al. 2015
Aves	Apodiformes	Trochilidae	Lampornis amethystinus	5.2	0.716003		2			Myrvold et al. 2015
Aves	Apodiformes	Trochilidae	Colibri thalassinus	5.23167	0.71864	0.77	2	1.54	0.187521	Myrvold et al. 2015
Aves	Passeriformes	Acanthizidae	Gerygone mouki	5.25	0.720159		2.45			Myrvold et al. 2015
Aves	Apodiformes	Trochilidae	Eriocnemis cupreoventris	5.275	0.722222		2			Myrvold et al. 2015
Aves	Passeriformes	Phylloscopidae	Phylloscopus neglectus	5.3	0.724276	1.06	3.9	4.134	0.61637	Myrvold et al. 2015
Aves	Passeriformes	Tyrannidae	Myiornis atricapillus	5.3	0.724276	0.88	2	1.76	0.245513	Myrvold et al. 2015
Aves	Passeriformes	Aegithalidae	Psaltriparus minimus	5.3	0.724276	0.72	6	4.32	0.635484	Myrvold et al. 2015
Aves	Apodiformes	Trochilidae	Eriocnemis mosquera	5.3	0.724276		2			Myrvold et al. 2015
Aves	Apodiformes	Trochilidae	Heliangelus amethysticollis	5.3	0.724276		2			Myrvold et al. 2015
Aves	Apodiformes	Trochilidae	Lafresnaya lafresnayi	5.3	0.724276		2			Myrvold et al. 2015
Aves	Apodiformes	Trochilidae	Phaethornis eurynome	5.3	0.724276		2			Myrvold et al. 2015
Aves	Passeriformes	Acanthizidae	Smicrornis brevirostris	5.35	0.728354	1.03	2.7	2.781	0.444201	Myrvold et al. 2015
Aves	Apodiformes	Trochilidae	Amazilia cyanocephala	5.35	0.728354	0.66	2	1.32	0.120574	Myrvold et al. 2015
Aves	Passeriformes	Acanthizidae	Gerygone fusca	5.4	0.732394	1.11	2.45	2.7195	0.434489	Myrvold et al. 2015
Aves	Apodiformes	Trochilidae	Heliangelus viola	5.4	0.732394	1.02	2	2.04	0.30963	Myrvold et al. 2015
Aves	Apodiformes	Trochilidae	Heliothryx auritus	5.4	0.732394	0.9	2	1.8	0.255273	Myrvold et al. 2015
Aves	Apodiformes	Trochilidae	Threnetes ruckeri	5.45	0.736397	0.7	2	1.4	0.146128	Myrvold et al. 2015
Aves	Passeriformes	Cettiidae	Horornis acanthizoides	5.45	0.736397		2.4			Myrvold et al. 2015
Aves	Passeriformes	Cettiidae	Horornis brunnescens	5.45	0.736397		2.4			Myrvold et al. 2015
Aves	Apodiformes	Trochilidae	Lampornis castaneoventris	5.475	0.738384	0.67	2	1.34	0.127105	Myrvold et al. 2015
Aves	Apodiformes	Trochilidae	Heliangelus strophianus	5.475	0.738384		2			Myrvold et al. 2015
Aves	Passeriformes	Sylviidae	Suthora nipalensis	5.5	0.740363	1.16				Myrvold et al. 2015
Aves	Passeriformes	Sylviidae	Suthora verreauxi	5.5	0.740363	1.16				Myrvold et al. 2015
Aves	Passeriformes	Stenostiridae	Chelidorhynx hypoxantha	5.5	0.740363	0.97	3	2.91	0.463893	Myrvold et al. 2015
Aves	Passeriformes	Phylloscopidae	Phylloscopus subviridis	5.5	0.740363		3.5			Myrvold et al. 2015
Aves	Passeriformes	Maluridae	Stipiturus mallee	5.5	0.740363		3			Myrvold et al. 2015
Aves	Apodiformes	Trochilidae	Phaethornis augusti	5.5	0.740363		2			Myrvold et al. 2015
Aves	Apodiformes	Trochilidae	Phaethornis yaruqui	5.5	0.740363		2			Myrvold et al. 2015
Aves	Apodiformes	Trochilidae	Heliothryx barroti	5.55	0.744293	0.9	2	1.8	0.255273	Myrvold et al. 2015
Aves	Passeriformes	Regulidae	Regulus regulus	5.6	0.748188	0.77	8.5	6.545	0.81591	Myrvold et al. 2015
Aves	Passeriformes	Regulidae	Regulus ignicapilla	5.6	0.748188	0.73	8.5	6.205	0.792742	Myrvold et al. 2015
Aves	Passeriformes	Regulidae	Regulus madeirensis	5.6	0.748188	0.73	8.5	6.205	0.792742	Myrvold et al. 2015
Aves	Apodiformes	Trochilidae	Lampornis calolaemus	5.6	0.748188	0.67	2	1.34	0.127105	Myrvold et al. 2015
Aves	Apodiformes	Trochilidae	Lampornis cinereicauda	5.6	0.748188	0.67	2	1.34	0.127105	Myrvold et al. 2015
Aves	Apodiformes	Trochilidae	Phaethornis pretrei	5.6	0.748188		2			Myrvold et al. 2015
Aves	Apodiformes	Trochilidae	Threnetes niger	5.6	0.748188		2			Myrvold et al. 2015
Aves	Passeriformes	Acanthizidae	Gerygone sulphurea	5.625	0.750123		2.4			Myrvold et al. 2015
Aves	Apodiformes	Trochilidae	Doryfera ludovicae	5.65	0.752048	0.9	2	1.8	0.255273	Myrvold et al. 2015
Aves	Passeriformes	Tyrannidae	Poecilotriccus plumbeiceps	5.675	0.753966		2.4			Myrvold et al. 2015
Aves	Passeriformes	Nectariniidae	Cinnyris minullus	5.7	0.755875	0.77	1.4	1.078	0.0326188	Myrvold et al. 2015
Aves	Passeriformes	Incertae Sedis	Pholidornis rushiae	5.7	0.755875	0.73	2	1.46	0.164353	Myrvold et al. 2015
Aves	Apodiformes	Trochilidae	Panterpe insignis	5.7	0.755875		2			Myrvold et al. 2015
Aves	Passeriformes	Polioptilidae	Polioptila californica	5.75	0.759668	0.98	4	3.92	0.593286	Myrvold et al. 2015
Aves	Apodiformes	Trochilidae	Phaethornis superciliosus	5.75	0.759668	0.85	2	1.7	0.230449	Myrvold et al. 2015
Aves	Passeriformes	Remizidae	Anthoscopus parvulus	5.775	0.761552	0.86	2	1.72	0.235528	Myrvold et al. 2015
Aves	Passeriformes	Acanthizidae	Acanthiza iredalei	5.8	0.763428	0.93	3	2.79	0.445604	Myrvold et al. 2015
Aves	Passeriformes	Dicaeidae	Dicaeum ignipectus	5.8	0.763428	0.8	2.4	1.92	0.283301	Myrvold et al. 2015
[truncated: 10,265 more rows]

## Sheet: References
	References
	Antunes, M. T. & Mateus, O. Dinosaurs of Portugal. Comptes Rendus Palevol 2, 77-95 (2003).
	Benson, R. B. et al. Rates of dinosaur body mass evolution indicate 170 million years of sustained ecological innovation on the avian stem lineage. PLoS Biology 12, e1001853 (2014).
	Cousin, R., Bréton, G., Fouriner, R. & Watté, J. in Dinosaur Eggs and Babies (eds Kenneth Carpenter, Karl F. Hirsch, & John R. Horner) (Cambridge University Press, 1990).
	Deeming, D. Ultrastructural and functional morphology of eggshells supports the idea that dinosaur eggs were incubated buried in a substrate. Palaeontology 49, 171-185 (2006).
	Fanti, F., Currie, P. J. & Badamgarav, D. New specimens of Nemegtomaia from the Baruungoyot and Nemegt formations (Late Cretaceous) of Mongolia. PLoS One 7, e31330 (2012).
	Fastovsky, D. E. et al. A nest of Protoceratops andrewsi (Dinosauria, Ornithischia). Journal of Paleontology 85, 1035-1041 (2011).
	Grellet-Tinner, G. & Makovicky, P. A possible egg of the dromaeosaur Deinonychus antirrhopus: phylogenetic and biological implications. Canadian Journal of Earth Sciences 43, 705-719 (2006).
	Grellet-Tinner, G. et al. The first pterosaur 3-D egg: Implications for Pterodaustro guinazui nesting strategies, an Albian filter feeder pterosaur from central Argentina. Geoscience Frontiers 5, 759-765 (2014).
	Henderson, D. M. Floating point: a computational study of buoyancy, equilibrium, and gastroliths in plesiosaurs. Lethaia 39, 227-244 (2006).
	Henderson, D. M. Pterosaur body mass estimates from three-dimensional mathematical slicing. Journal of Vertebrate Paleontology 30, 768-785 (2010).
	Horner, J. R. Egg clutches and embryos of two hadrosaurian dinosaurs. Journal of Vertebrate Paleontology 19, 607-611 (1999).
	Huh, M. et al. First record of a complete giant theropod egg clutch from Upper Cretaceous deposits, South Korea. Historical Biology 26, 218-228 (2014).
	Hutchinson, J. R., Bates, K. T., Molnar, J., Allen, V. & Makovicky, P. J. A computational analysis of limb and body dimensions in Tyrannosaurus rex with implications for locomotion, ontogeny, and growth. PLoS One 6, e26037 (2011).
	Lee, S. A. Embryonic metabolism of the ornithischian dinosaurs Protoceratops andrewsi and Hypacrosaurus stebingeri and implications for calculations of dinosaur egg incubation times. Physical Review E 95, 042407 (2017).
	Lü, J. et al. An egg-adult association, gender, and reproduction in pterosaurs. Science 331, 321-324 (2011).
	Norell, M. A., Balanoff, A. M., Barta, D. E. & Erickson, G. M. A second specimen of Citipati osmolskae associated with a nest of eggs from Ukhaa Tolgod, Omnogov Aimag, Mongolia. American Museum Novitates 2018, 1-44 (2018).
	Norell, M. A., Clark, J.M., Weintraub, R., Chiappe, L.M. and Demberelyin, D. A nesting dinosaur. Nature 278, 247-248 (1995).
	O’Keefe, F. & Chiappe, L. Viviparity and K-selected life history in a Mesozoic marine plesiosaur (Reptilia, Sauropterygia). Science 333, 870-873 (2011).
	Paul, G. S. The Princeton field guide to dinosaurs. 2nd edn, 360 (Princeton University Press, 2016).
	Peczkis, J. Implications of body-mass estimates for dinosaurs. Journal of Vertebrate Paleontology 14, 520-533 (1995).
	Pu, H. et al. Perinate and eggs of a giant caenagnathid dinosaur from the Late Cretaceous of central China. Nature Communications 8, 1-9 (2017).
	Reisz, R. R., Evans, D. C., Roberts, E. M., Sues, H.-D. & Yates, A. M. Oldest known dinosaurian nesting site and reproductive biology of the Early Jurassic sauropodomorph Massospondylus. Proceedings of the National Academy of Sciences 109, 2428-2433 (2012).
	Ribeiro, V., Mateus, O., Holwerda, F., Araújo, R. & Castanhinha, R. Two new theropod egg sites from the Late Jurassic Lourinhã Formation, Portugal. Historical Biology 26, 206-217 (2014).
	Stein, K. et al. Structure and evolutionary implications of the earliest (Sinemurian, Early Jurassic) dinosaur eggs and eggshells. Scientific reports 9, 1-9 (2019).
	Varricchio, D. J., Jackson, F. D., Jackson, R. A., & Zelenitsky, D. K. (2013). Porosity and water vapor conductance of two Troodon formosus eggs: an assessment of incubation strategy in a maniraptoran dinosaur. Paleobiology, 39(2), 278-296.
	Varricchio, D. J., Jackson, F., Borkowski, J. J. & Horner, J. R. Nest and egg clutches of the dinosaur Troodon formosus and the evolution of avian reproductive traits. Nature 385, 247-250 (1997).
	Wang, X. et al. Sexually dimorphic tridimensionally preserved pterosaurs and their eggs from China. Current Biology 24, 1323-1330 (2014).
	Witton, M. P. A new approach to determining pterosaur body mass and its implications for pterosaur flight. Zitteliana, 143-158 (2008).
	Wosik, M., Chiba, K., Therrien, F., Evans, D.C., 2020. Testing size–frequency distributions as a method of ontogenetic aging: a life-history assessment of hadrosaurid dinosaurs from the Dinosaur Park Formation of Alberta, Canada, with implications for hadrosaurid paleoecology. Paleobiology 46, 379-404.
